# Supplementary material for: Positional RNA-Seq identifies candidate genes for phenotypic engineering of sexual traits
Source: Front Zool. 2015 Jul 3;12:14. doi: 10.1186/s12983-015-0106-0 (PMC4490696; doi:10.1186/s12983-015-0106-0)
Supplement: Additional file 1: — Macrostomum lignano positional transcriptome. (A) Transcript ID in transcriptome version MLRNA110815 [56, 57]; (B-E) RNA-Seq reads mapped in samples A-D; (F-I) Transcript expression level in samples A-D; (J-L) Difference in transcript expression level between samples B-A, C-B and D-C; (M) Transcript class; (N) Transcript length. See Methods for details on expression level quantification and classification. [file 12983_2015_106_MOESM1_ESM.xlsx]

## Sheet: M. lignano positional transcrip
Transcript ID	Reads mapped in sample A	Reads mapped in sample B	Reads mapped in sample C	Reads mapped in sample D	Expression level in sample A	Expression level in sample B	Expression level in sample C	Expression level in sample D	Expression diff. between sample B and A	Expression diff. between sample C and B	Expression diff. between sample D and C	Class	length
RNA815_11450	9	15	18.01	119.99	-14.6096	-14.0247	-13.8023	-11.5652	0.584963	0.222392	2.23704	0,0,+	1334
RNA815_11451.2	1.73	0	1.54	50.74	-15.6096	-16.6096	-16.6096	-12.7027	-1	0	3.90689	0,0,+	577
RNA815_11451.3	0	0	1.41	35.23	-16.6096	-16.6096	-16.6096	-13.1502	0	0	3.45943	0,0,+	425
RNA815_12018.2	0	0	0	15.68	-16.6096	-16.6096	-16.6096	-14.2877	0	0	2.32193	0,0,+	213
RNA815_13121.3	0	1	0	28.82	-16.6096	-16.6096	-16.6096	-13.4397	0	0	3.16993	0,0,+	577
RNA815_15018.2	0	0	0	32.03	-16.6096	-16.6096	-16.6096	-13.2877	0	0	3.32193	0,0,+	258
RNA815_15711	0	7	8	53	-16.6096	-15.0247	-15.0247	-12.7027	1.58496	0	2.32193	0,0,+	1077
RNA815_16059	0	0	2	73	-16.6096	-16.6096	-15.6096	-12.2173	0	1	3.39232	0,0,+	1060
RNA815_16409	1	9	4.01	63.79	-16.6096	-14.6096	-15.6096	-12.4397	2	-1	3.16993	0,0,+	1044
RNA815_17241	6.02	5.08	7	65.34	-15.0247	-15.0247	-15.0247	-12.3617	0	0	2.66297	0,0,+	1007
RNA815_17340	1.79	3	3	52.35	-15.6096	-15.6096	-15.6096	-12.7027	0	0	2.90689	0,0,+	1002
RNA815_17676	0	0	0	54	-16.6096	-16.6096	-16.6096	-12.6096	0	0	4	0,0,+	989
RNA815_1900.1	49.35	34.09	46.62	316.13	-12.3617	-13.0247	-12.6096	-10.1834	-0.662965	0.415037	2.42626	0,0,+	2891
RNA815_19868.2	0	3	1.41	383.77	-16.6096	-15.6096	-16.6096	-9.89539	1	-1	6.71425	0,0,+	422
RNA815_20630	1	0	1	44	-16.6096	-16.6096	-16.6096	-12.9092	0	0	3.70044	0,0,+	883
RNA815_20825	0	0	2	44.07	-16.6096	-16.6096	-15.6096	-12.9092	0	1	2.70044	0,0,+	876
RNA815_23192.2	0	0	0	92.5	-16.6096	-16.6096	-16.6096	-11.9092	0	0	4.70044	0,0,+	422
RNA815_23531	2.63	0	5.77	62.06	-15.6096	-16.6096	-15.0247	-12.4397	-1	1.58496	2.58496	0,0,+	797
RNA815_24223	1	0	0	39.49	-16.6096	-16.6096	-16.6096	-13.0247	0	0	3.58496	0,0,+	778
RNA815_27158	0	0	5	44	-16.6096	-16.6096	-15.0247	-12.9092	0	1.58496	2.11548	0,0,+	712
RNA815_28780	2	0	3	33.7	-15.6096	-16.6096	-15.6096	-13.2877	-1	1	2.32193	0,0,+	679
RNA815_29245	0	2	3	34	-16.6096	-15.6096	-15.6096	-13.2877	1	0	2.32193	0,0,+	670
RNA815_30269	0	0	1	35	-16.6096	-16.6096	-16.6096	-13.2877	0	0	3.32193	0,0,+	651
RNA815_31376	0	0	1	47	-16.6096	-16.6096	-16.6096	-12.8023	0	0	3.80735	0,0,+	630
RNA815_317.2	0	0	0.79	37.76	-16.6096	-16.6096	-16.6096	-13.1502	0	0	3.45943	0,0,+	326
RNA815_32236	1	0	0	32	-16.6096	-16.6096	-16.6096	-13.2877	0	0	3.32193	0,0,+	615
RNA815_32744	0	0	2	34	-16.6096	-16.6096	-15.6096	-13.2877	0	1	2.32193	0,0,+	607
RNA815_32863	1	0	6	97	-16.6096	-16.6096	-15.0247	-11.8548	0	1.58496	3.16993	0,0,+	605
RNA815_33084	0	0	1	49	-16.6096	-16.6096	-16.6096	-12.8023	0	0	3.80735	0,0,+	601
RNA815_33370.1	3	0	1.63	68.09	-15.6096	-16.6096	-15.6096	-12.3617	-1	1	3.24793	0,0,+	596
RNA815_33473	2	1	3	30	-15.6096	-16.6096	-15.6096	-13.4397	-1	1	2.16993	0,0,+	595
RNA815_34551	1	0	0	31	-16.6096	-16.6096	-16.6096	-13.4397	0	0	3.16993	0,0,+	578
RNA815_34890	0	1	4	73.25	-16.6096	-16.6096	-15.6096	-12.2173	0	1	3.39232	0,0,+	573
RNA815_35042	0	0	4	41	-16.6096	-16.6096	-15.6096	-13.0247	0	1	2.58496	0,0,+	571
RNA815_35748	0	0	1	33	-16.6096	-16.6096	-16.6096	-13.2877	0	0	3.32193	0,0,+	560
RNA815_35774	3	3	1	103.01	-15.6096	-15.6096	-16.6096	-11.7517	0	-1	4.85798	0,0,+	560
RNA815_38140.1	3	3	0	30.25	-15.6096	-15.6096	-16.6096	-13.4397	0	-1	3.16993	0,0,+	528
RNA815_38945	0	0	1	57	-16.6096	-16.6096	-16.6096	-12.6096	0	0	4	0,0,+	518
RNA815_39395	3	1	2	32.87	-15.6096	-16.6096	-15.6096	-13.2877	-1	1	2.32193	0,0,+	513
RNA815_40933	0	0	5	58	-16.6096	-16.6096	-15.0247	-12.5222	0	1.58496	2.5025	0,0,+	496
RNA815_43684	0	0	0	43.75	-16.6096	-16.6096	-16.6096	-12.9092	0	0	3.70044	0,0,+	469
RNA815_43720.1	0	1	1	25.2	-16.6096	-16.6096	-16.6096	-13.6096	0	0	3	0,0,+	469
RNA815_44213	0	2	2	30	-16.6096	-15.6096	-15.6096	-13.4397	1	0	2.16993	0,0,+	465
RNA815_44523	0	0	0	31.78	-16.6096	-16.6096	-16.6096	-13.2877	0	0	3.32193	0,0,+	462
RNA815_44951	1	0	0	26	-16.6096	-16.6096	-16.6096	-13.6096	0	0	3	0,0,+	459
RNA815_45306	0	0	0	30	-16.6096	-16.6096	-16.6096	-13.4397	0	0	3.16993	0,0,+	456
RNA815_46383	0	0	0	22.23	-16.6096	-16.6096	-16.6096	-13.8023	0	0	2.80735	0,0,+	446
RNA815_46591	0	4	4	32	-16.6096	-15.6096	-15.6096	-13.2877	1	0	2.32193	0,0,+	444
RNA815_471.4	0	0	0	34.24	-16.6096	-16.6096	-16.6096	-13.2877	0	0	3.32193	0,0,+	306
RNA815_471.5	0	0	0	20	-16.6096	-16.6096	-16.6096	-14.0247	0	0	2.58496	0,0,+	224
RNA815_48402	0	1	0	23	-16.6096	-16.6096	-16.6096	-13.8023	0	0	2.80735	0,0,+	427
RNA815_49358	1	0	4	37.56	-16.6096	-16.6096	-15.6096	-13.1502	0	1	2.45943	0,0,+	417
RNA815_50383	0	1	0	36	-16.6096	-16.6096	-16.6096	-13.1502	0	0	3.45943	0,0,+	406
RNA815_51051	0	1	2	29	-16.6096	-16.6096	-15.6096	-13.4397	0	1	2.16993	0,0,+	399
RNA815_51776	0	0	1	39.92	-16.6096	-16.6096	-16.6096	-13.0247	0	0	3.58496	0,0,+	390
RNA815_51940	0	0	1	49	-16.6096	-16.6096	-16.6096	-12.8023	0	0	3.80735	0,0,+	389
RNA815_53339	0	0	0	52.43	-16.6096	-16.6096	-16.6096	-12.7027	0	0	3.90689	0,0,+	369
RNA815_53989	2.02	3.06	1	45.99	-15.6096	-15.6096	-16.6096	-12.9092	0	-1	3.70044	0,0,+	360
RNA815_54557	0	0	1	67	-16.6096	-16.6096	-16.6096	-12.3617	0	0	4.24793	0,0,+	351
RNA815_57177	0	0	1	37.07	-16.6096	-16.6096	-16.6096	-13.1502	0	0	3.45943	0,0,+	307
RNA815_57778	0	0	0	15.07	-16.6096	-16.6096	-16.6096	-14.2877	0	0	2.32193	0,0,+	297
RNA815_59581	1	1	3	36	-16.6096	-16.6096	-15.6096	-13.1502	0	1	2.45943	0,0,+	269
RNA815_60186.2	0	0	0	117.91	-16.6096	-16.6096	-16.6096	-11.5652	0	0	5.04439	0,0,+	220
RNA815_60677	0.29	0	0	19.82	-16.6096	-16.6096	-16.6096	-14.0247	0	0	2.58496	0,0,+	253
RNA815_62474	0	0	0	19	-16.6096	-16.6096	-16.6096	-14.0247	0	0	2.58496	0,0,+	231
RNA815_7167.2	1.19	0	0.89	285.73	-16.6096	-16.6096	-16.6096	-10.3242	0	0	6.2854	0,0,+	336
RNA815_8153	0	1	1	81	-16.6096	-16.6096	-16.6096	-12.0861	0	0	4.52356	0,0,+	1615
RNA815_8735.1	0	0	1	60.24	-16.6096	-16.6096	-16.6096	-12.5222	0	0	4.08746	0,0,+	1556
RNA815_967.2	0	0	0	31.82	-16.6096	-16.6096	-16.6096	-13.2877	0	0	3.32193	0,0,+	457
RNA815_11128.2	0	0	0	165.58	-16.6096	-16.6096	-16.6096	-11.0861	0	0	5.52356	0,0,+	479
RNA815_10687	8	8	11	108	-14.6096	-14.6096	-14.6096	-11.7027	0	0	2.90689	0,0,+	1391
RNA815_11128.1	4	5.01	5.02	2967.49	-15.6096	-15.0247	-15.0247	-6.96218	0.584963	0	8.0625	0,0,+	1356
RNA815_11961	2	0	0	317.02	-15.6096	-16.6096	-16.6096	-10.1667	-1	0	6.44294	0,0,+	1295
RNA815_12215.2	5.2	4	4.06	252.35	-15.0247	-15.6096	-15.6096	-10.5011	-0.584963	0	5.10852	0,0,+	573
RNA815_13121.1	0	0	6.76	892.21	-16.6096	-16.6096	-15.0247	-8.69078	0	1.58496	6.3339	0,0,+	1220
RNA815_13213.1	9.23	5.97	8.58	116.35	-14.6096	-15.0247	-14.6096	-11.6096	-0.415037	0.415037	3	0,0,+	1215
RNA815_14112	1	25.06	16.31	870.87	-16.6096	-13.4397	-14.0247	-8.727	3.16993	-0.584963	5.29768	+,0,+	1160
RNA815_14213	0	0	3	189	-16.6096	-16.6096	-15.6096	-10.9092	0	1	4.70044	0,0,+	1153
RNA815_16008.1	0	2.34	6.66	1345.58	-16.6096	-15.6096	-15.0247	-8.10185	1	0.584963	6.92283	0,0,+	1062
RNA815_16384	0	0	1.04	130.88	-16.6096	-16.6096	-16.6096	-11.4397	0	0	5.16993	0,0,+	1045
RNA815_17881.1	3.6	8.55	2.02	211.11	-15.6096	-14.6096	-15.6096	-10.7517	1	-1	4.85798	0,0,+	979
RNA815_17946	1	4.6	6.3	160.97	-16.6096	-15.0247	-15.0247	-11.1502	1.58496	0	3.87447	0,0,+	977
RNA815_18334	1.99	0	0.54	411.57	-15.6096	-16.6096	-16.6096	-9.80229	-1	0	6.80735	0,0,+	962
RNA815_18855	0	0	0	118	-16.6096	-16.6096	-16.6096	-11.5652	0	0	5.04439	0,0,+	942
RNA815_19026	3	3.98	8	171	-15.6096	-15.6096	-15.0247	-11.0551	0	0.584963	3.96963	0,0,+	935
RNA815_19510.1	3.29	1.23	13.75	215.73	-15.6096	-16.6096	-14.2877	-10.727	-1	2.32193	3.56071	0,+,+	918
RNA815_21439	0	0	3	141	-16.6096	-16.6096	-15.6096	-11.3242	0	1	4.2854	0,0,+	857
RNA815_21583	3.26	3.42	5.01	118.56	-15.6096	-15.6096	-15.0247	-11.5652	0	0.584963	3.45943	0,0,+	852
RNA815_23829	5	2	10	515	-15.0247	-15.6096	-14.6096	-9.48036	-0.584963	1	5.12928	0,0,+	788
RNA815_23926	0	0	0	164	-16.6096	-16.6096	-16.6096	-11.1178	0	0	5.49185	0,0,+	786
RNA815_2926	565.47	368.16	492.28	632.62	-8.93016	-9.69078	-9.34285	-9.18338	-0.760617	0.347923	0.159478	0,0,0	2514
RNA815_317.1	0	1	3.61	2136.32	-16.6096	-16.6096	-15.6096	-7.43471	0	1	8.17493	0,0,+	5189
RNA815_32122	0	1	1	142	-16.6096	-16.6096	-16.6096	-11.3242	0	0	5.2854	0,0,+	617
RNA815_3346.1	0	0	4.23	233.66	-16.6096	-16.6096	-15.6096	-10.6096	0	1	5	0,0,+	2395
RNA815_345.1	1	3	8	260.44	-16.6096	-15.6096	-15.0247	-10.4599	1	0.584963	4.56478	0,0,+	5053
RNA815_3477	5	12	12	434.13	-15.0247	-14.2877	-14.2877	-9.727	0.736966	0	4.56071	0,0,+	2358
RNA815_35153	2	1	7	152	-15.6096	-16.6096	-15.0247	-11.2173	-1	1.58496	3.80735	0,0,+	569
RNA815_35747	0	0	8	395	-16.6096	-16.6096	-15.0247	-9.85475	0	1.58496	5.16993	0,0,+	560
RNA815_35806	1.12	2.15	2.51	491.8	-16.6096	-15.6096	-15.6096	-9.54355	1	0	6.06609	0,0,+	559
RNA815_35951	2.01	2.02	3.02	246.22	-15.6096	-15.6096	-15.6096	-10.5436	0	0	5.06609	0,0,+	557
RNA815_37400.2	1	6.04	5	334.58	-16.6096	-15.0247	-15.0247	-10.1018	1.58496	0	4.92283	0,0,+	417
RNA815_39096	2.19	6.39	21.07	769.89	-15.6096	-15.0247	-13.6096	-8.90228	0.584963	1.41504	4.70736	0,0,+	516
RNA815_43720.2	6	7	3	101.8	-15.0247	-15.0247	-15.6096	-11.8023	0	-0.584963	3.80735	0,0,+	430
RNA815_5114	7	2	10	130	-14.6096	-15.6096	-14.6096	-11.4397	-1	1	3.16993	0,0,+	2020
RNA815_59989	1	0	0	167	-16.6096	-16.6096	-16.6096	-11.0861	0	0	5.52356	0,0,+	263
RNA815_6015.2	0	4.25	2.22	24.37	-16.6096	-15.6096	-15.6096	-13.6096	1	0	2	0,0,0	636
RNA815_7293.1	8.06	9	13	127.98	-14.6096	-14.6096	-14.2877	-11.4397	0	0.321928	2.848	0,0,+	1713
RNA815_7654.1	1.25	1.24	0	1989.56	-16.6096	-16.6096	-16.6096	-7.53818	0	0	9.07146	0,0,+	1668
RNA815_7654.3	1.75	0	0	1146.47	-15.6096	-16.6096	-16.6096	-8.32887	-1	0	8.28077	0,0,+	354
RNA815_8030	0	0	21	574	-16.6096	-16.6096	-13.6096	-9.32424	0	3	4.2854	0,+,+	1628
RNA815_8185	5.1	9.5	10.29	191.53	-15.0247	-14.6096	-14.6096	-10.8817	0.415037	0	3.72792	0,0,+	1611
RNA815_8881	4	3	11	204	-15.6096	-15.6096	-14.6096	-10.8023	0	1	3.80735	0,0,+	1543
RNA815_9351	0	0	9	136	-16.6096	-16.6096	-14.6096	-11.3617	0	2	3.24793	0,0,+	1500
RNA815_1011.2	4.09	0	26.94	696.79	-15.6096	-16.6096	-13.4397	-9.0474	-1	3.16993	4.39232	0,+,+	952
RNA815_10124.2	24.94	18.73	25.16	1833.64	-13.2877	-13.8023	-13.4397	-7.65544	-0.514573	0.36257	5.78427	0,0,+	1368
RNA815_12565	0	0	0	4208.49	-16.6096	-16.6096	-16.6096	-6.45862	0	0	10.151	0,0,+	1255
RNA815_12718	18.67	11.72	8.24	4244.85	-13.6096	-14.2877	-14.6096	-6.44599	-0.678072	-0.321928	8.16365	0,0,+	1245
RNA815_13021	2	0	28	1345.94	-15.6096	-16.6096	-13.2877	-8.10185	-1	3.32193	5.18587	0,+,+	1226
RNA815_13121.2	0	0	0	271.05	-16.6096	-16.6096	-16.6096	-10.4002	0	0	6.20945	0,0,+	1164
RNA815_14437.1	0	2	4.54	1784.55	-16.6096	-15.6096	-15.6096	-7.69376	1	0	7.91588	0,0,+	1140
RNA815_15018.1	20	31	18	7543.96	-13.6096	-13.1502	-13.8023	-5.6167	0.459432	-0.652077	8.18558	0,0,+	1111
RNA815_15323.2	0	0	0	643.93	-16.6096	-16.6096	-16.6096	-9.15843	0	0	7.45121	0,0,+	291
RNA815_15432.2	1	0	0	2072.64	-16.6096	-16.6096	-16.6096	-7.47778	0	0	9.13186	0,0,+	981
RNA815_16008.2	0	0	0	426.09	-16.6096	-16.6096	-16.6096	-9.75166	0	0	6.85798	0,0,+	555
RNA815_17071.2	0	0	0	1473.05	-16.6096	-16.6096	-16.6096	-7.9694	0	0	8.64024	0,0,+	693
RNA815_18269	0	4	0	4054.37	-16.6096	-15.6096	-16.6096	-6.51161	1	-1	10.098	0,0,+	965
RNA815_18680	4	0	24	3387.98	-15.6096	-16.6096	-13.6096	-6.77044	-1	3	6.8392	0,+,+	948
RNA815_1900.2	4.63	9.85	32.36	461.61	-15.0247	-14.6096	-13.1502	-9.63236	0.415037	1.45943	3.51785	0,0,+	2798
RNA815_19192	1	0	0	3463.87	-16.6096	-16.6096	-16.6096	-6.73928	0	0	9.87036	0,0,+	929
RNA815_19312	2.34	2.09	3.25	1101.52	-15.6096	-15.6096	-15.6096	-8.39047	0	0	7.21917	0,0,+	925
RNA815_19361	1	0	0	433.01	-16.6096	-16.6096	-16.6096	-9.727	0	0	6.88264	0,0,+	923
RNA815_20267	8	9	11	116.77	-14.6096	-14.6096	-14.6096	-11.5652	0	0	3.04439	0,0,+	894
RNA815_21837	0	3	11.14	659.54	-16.6096	-15.6096	-14.6096	-9.12582	1	1	5.48382	0,0,+	844
RNA815_22212	0	1	0	1907	-16.6096	-16.6096	-16.6096	-7.59841	0	0	9.01123	0,0,+	833
RNA815_23192.1	2	1	1	960.26	-15.6096	-16.6096	-16.6096	-8.58727	-1	0	8.02237	0,0,+	805
RNA815_2356	0	2	33	1192	-16.6096	-15.6096	-13.1502	-8.27425	1	2.45943	4.87596	0,+,+	2706
RNA815_24656.3	0	1	12.97	281.86	-16.6096	-16.6096	-14.2877	-10.3429	0	2.32193	3.94486	0,+,+	313
RNA815_2520.1	5.96	32	14.94	370.44	-15.0247	-13.1502	-14.0247	-9.95143	1.87447	-0.874469	4.07325	0,0,+	2649
RNA815_25433	6.54	12	48.58	2027.2	-15.0247	-14.2877	-12.6096	-7.51161	0.736966	1.67807	5.09803	0,0,+	749
RNA815_27695.2	0	1	3.29	531.6	-16.6096	-16.6096	-15.6096	-9.42973	0	1	6.17991	0,0,+	668
RNA815_29683.1	0.01	0	0	1034.37	-16.6096	-16.6096	-16.6096	-8.48036	0	0	8.12928	0,0,+	661
RNA815_2976	3	1	4	21640	-15.6096	-16.6096	-15.6096	-4.09715	-1	1	11.5125	0,0,+	2494
RNA815_300	32.35	41.88	25.6	603	-12.9092	-12.7027	-13.4397	-9.25209	0.206451	-0.736966	4.18763	0,0,+	5289
RNA815_30276	7	17	22	1566	-14.6096	-13.8023	-13.6096	-7.88172	0.807355	0.192645	5.72792	0,0,+	650
RNA815_31710	2	0	2	115	-15.6096	-16.6096	-15.6096	-11.6096	-1	1	4	0,0,+	624
RNA815_324.2	1.12	28.28	18.4	1198.28	-16.6096	-13.2877	-13.8023	-8.26979	3.32193	-0.514573	5.5325	+,0,+	5051
RNA815_3251.1	8.02	9.03	15.04	886.48	-14.6096	-14.6096	-14.0247	-8.70275	0	0.584963	5.32193	0,0,+	2417
RNA815_3548	5.49	3	13.41	658.53	-15.0247	-15.6096	-14.2877	-9.12582	-0.584963	1.32193	5.16189	0,0,+	2338
RNA815_35586	18.99	29.82	23.54	671.45	-13.6096	-13.1502	-13.6096	-9.10185	0.459432	-0.459432	4.50779	0,0,+	562
RNA815_38600.1	3	1.24	4.45	458.68	-15.6096	-16.6096	-15.6096	-9.64386	-1	1	5.96578	0,0,+	522
RNA815_41882	1	0	0	127.56	-16.6096	-16.6096	-16.6096	-11.4804	0	0	5.12928	0,0,+	486
RNA815_45459	4	3	4	3708	-15.6096	-15.6096	-15.6096	-6.64097	0	0	8.96867	0,0,+	454
RNA815_5110.2	1.38	0	1.45	2905.3	-16.6096	-16.6096	-16.6096	-6.99309	0	0	9.61655	0,0,+	1863
RNA815_51359	0	2	4	408	-16.6096	-15.6096	-15.6096	-9.81522	1	0	5.79442	0,0,+	395
RNA815_6165.2	0	0	0.17	107.16	-16.6096	-16.6096	-16.6096	-11.7027	0	0	4.90689	0,0,+	443
RNA815_7102.2	7.63	3.35	4.38	27583	-14.6096	-15.6096	-15.6096	-3.747	-1	0	11.8626	0,0,+	936
RNA815_7102.3	0	0	0.38	597.23	-16.6096	-16.6096	-16.6096	-9.26979	0	0	7.33985	0,0,+	861
RNA815_9549.1	9.34	2.41	7.62	11187.9	-14.6096	-15.6096	-15.0247	-5.04883	-1	0.584963	9.97585	0,0,+	1480
RNA815_9549.2	1.37	3.27	3.29	6834.52	-16.6096	-15.6096	-15.6096	-5.75945	1	0	9.85019	0,0,+	1248
RNA815_9549.3	4.78	4.61	3.72	11977.4	-15.0247	-15.0247	-15.6096	-4.95009	0	-0.584963	10.6595	0,0,+	1199
RNA815_10216	2962.2	3366.95	2711.98	2358.97	-6.5449	-6.50635	-6.88683	-7.29223	0.038545	-0.38048	-0.405395	0,0,0	1426
RNA815_10265	44.21	1338.21	2742.46	3028.26	-12.5222	-7.83485	-6.86986	-6.93192	4.68732	0.964994	-0.062061	+,0,0	1423
RNA815_10359	1160.05	2531.33	2850.7	2700.99	-7.89539	-6.9179	-6.81522	-7.09789	0.977498	0.102672	-0.282663	0,0,0	1415
RNA815_10374.1	286.68	14558.3	16266.3	11103.1	-9.89539	-4.39502	-4.30329	-5.05937	5.50038	0.0917239	-0.756081	+,0,0	1414
RNA815_10374.2	278.91	5593.75	6024.74	4180.01	-9.93722	-5.77438	-5.7362	-6.46881	4.16284	0.0381832	-0.732614	+,0,0	1256
RNA815_10514.1	843.71	1564.5	1975.19	2178.29	-8.35225	-7.60964	-7.34285	-7.40752	0.742612	0.266787	-0.0646627	0,0,0	1404
RNA815_10574	3	34	196	365	-15.6096	-13.0247	-10.6554	-9.96578	2.58496	2.36923	0.68966	+,+,0	1400
RNA815_10777.2	0	1.41	9629.65	13427.5	-16.6096	-16.6096	-5.05937	-4.78548	0	11.5503	0.273897	0,+,0	583
RNA815_1085	183	308	1952	1721.99	-10.5436	-9.93722	-7.35934	-7.74545	0.606336	2.57787	-0.386112	0,+,0	3507
RNA815_10978	1031.03	816.56	694	523.78	-8.06661	-8.54355	-8.84809	-9.45989	-0.476943	-0.304538	-0.611804	0,0,0	1370
RNA815_11111.1	2417.7	4509.82	5655.43	5337.12	-6.83815	-6.0851	-5.82746	-6.11579	0.753052	0.257637	-0.288324	0,0,0	1357
RNA815_11166	257.01	355.99	395.08	506.99	-10.0551	-9.73928	-9.65544	-9.50112	0.315776	0.0838316	0.154328	0,0,0	1354
RNA815_1214.1	5.87	70.82	1467.76	2790.76	-15.0247	-12.0247	-7.77044	-7.05122	3	4.25424	0.719217	+,+,0	3354
RNA815_12566.4	0.28	2.39	108.07	344.39	-16.6096	-15.6096	-11.4804	-10.0551	1	4.12928	1.42531	0,+,0	928
RNA815_13195	22	30	56	74	-13.4397	-13.1502	-12.4397	-12.2173	0.289507	0.710493	0.222392	0,0,0	1216
RNA815_13829.1	6.76	272.57	6612.03	12550.5	-15.0247	-10.1178	-5.60191	-4.883	4.90689	4.51588	0.718916	+,+,0	1177
RNA815_13829.2	8.05	116.44	2062.7	3198.88	-14.6096	-11.3242	-7.28097	-6.85308	3.2854	4.04327	0.427881	+,+,0	951
RNA815_14220	5	1	7	5114.08	-15.0247	-16.6096	-15.0247	-6.1771	-1.58496	1.58496	8.84758	0,0,+	1152
RNA815_14701	108	4304	4398	3553	-11.2877	-6.15226	-6.18968	-6.70275	5.13545	-0.0374207	-0.51307	+,0,0	1127
RNA815_15126.1	125.63	293.08	186.26	258.45	-11.0861	-10.0097	-10.727	-10.4599	1.07635	-0.71727	0.267104	0,0,0	1106
RNA815_1537	8016	6657.99	5956	6259	-5.1093	-5.5235	-5.75244	-5.88598	-0.414208	-0.228933	-0.133543	0,0,0	3117
RNA815_15432.1	0	0	0	256.33	-16.6096	-16.6096	-16.6096	-10.4804	0	0	6.12928	0,0,+	1089
RNA815_16015	114.02	99.61	98.99	164.13	-11.2173	-11.5222	-11.6096	-11.1178	-0.304855	-0.0874628	0.491853	0,0,0	1062
RNA815_16507.2	0	25.71	489.03	932.33	-16.6096	-13.4397	-9.35225	-8.62665	3.16993	4.08746	0.725606	+,+,0	680
RNA815_16539	15.03	155.06	4387.8	8093.27	-14.0247	-10.9092	-6.19284	-5.51556	3.11548	4.71636	0.67728	+,+,0	1038
RNA815_16601.1	170.29	136.37	202.12	160.32	-10.6324	-11.0861	-10.6096	-11.1502	-0.453718	0.476438	-0.540568	0,0,0	1035
RNA815_16678	8	7	5	4077.95	-14.6096	-15.0247	-15.0247	-6.50373	-0.415037	0	8.52095	0,0,+	1030
RNA815_170	215	306	298	404	-10.3059	-9.95143	-10.0551	-9.82828	0.354431	-0.103623	0.226771	0,0,0	6450
RNA815_17836	5012	13642	13639	11422	-5.78707	-4.48875	-4.55741	-5.01859	1.29832	-0.0686574	-0.461174	0,0,0	981
RNA815_1838.3	93.16	93.78	48.77	176.07	-11.4804	-11.6096	-12.6096	-10.9949	-0.129283	-1	1.61471	0,0,0	501
RNA815_18461	177	6382.95	6269.78	5072.89	-10.5873	-5.5845	-5.67816	-6.18863	5.00277	-0.0936633	-0.510463	+,0,0	957
RNA815_19305	0	7	119	182	-16.6096	-15.0247	-11.3617	-10.9658	1.58496	3.66297	0.395929	0,+,0	926
RNA815_20151	46	632.23	1081	1178	-12.4397	-8.91615	-8.20876	-8.29223	3.52356	0.707392	-0.0834668	+,0,0	898
RNA815_2039	687.6	479.69	999.31	1858.44	-8.64964	-9.30586	-8.32424	-7.63523	-0.656221	0.981621	0.689012	0,0,0	2828
RNA815_2054.7	9	20.73	11.09	24.18	-14.6096	-13.6096	-14.6096	-13.6096	1	-1	1	0,0,0	505
RNA815_20657	46	24	29	34	-12.4397	-13.4397	-13.2877	-13.2877	-1	0.152003	0	0,0,0	882
RNA815_20834	66307.6	32233.9	21597.4	15903.5	-2.06172	-3.24852	-3.89454	-4.54153	-1.1868	-0.646017	-0.646998	0,0,0	875
RNA815_21158.2	1621.48	3669.91	3248.13	2498.5	-7.41242	-6.38202	-6.62665	-7.20876	1.0304	-0.244622	-0.582114	0,0,0	854
RNA815_21744	37	1168	1220	976	-12.8023	-8.03221	-8.03599	-8.56525	4.77007	-0.00378164	-0.529253	+,0,0	847
RNA815_22213	98	218	226	233	-11.4397	-10.4397	-10.4599	-10.6096	1	-0.0201779	-0.149747	0,0,0	833
RNA815_22618	48	1518	1659	1232	-12.4397	-7.65544	-7.59562	-8.22594	4.78427	0.0598242	-0.630316	+,0,0	822
RNA815_22723	1603.82	1112.19	812.57	610.79	-7.42973	-8.10185	-8.62096	-9.2346	-0.672114	-0.51911	-0.613645	0,0,0	819
RNA815_22924.1	113.74	168.23	187.27	169.03	-11.2173	-10.8023	-10.727	-11.0551	0.415037	0.0752881	-0.328054	0,0,0	813
RNA815_22986.1	15.04	285.89	5938.17	7292.26	-14.0247	-10.0551	-5.75711	-5.66566	3.96963	4.29794	0.0914504	+,+,0	811
RNA815_23273	1865	1131	957	794	-7.2109	-8.07826	-8.38564	-8.86145	-0.867362	-0.30738	-0.475809	0,0,0	803
RNA815_2351	215.92	509.64	850.58	1166.08	-10.3059	-9.22594	-8.55436	-8.30586	1.07992	0.671578	0.248498	0,0,0	2708
RNA815_23648	220	363.92	525.95	508	-10.2877	-9.70275	-9.24332	-9.50112	0.584963	0.459432	-0.257798	0,0,0	793
RNA815_23794	868.49	1820.06	1309.92	982.55	-8.31043	-7.39289	-7.93368	-8.55436	0.917538	-0.540789	-0.620675	0,0,0	789
RNA815_24167	122.07	1405.39	1486.19	1054	-11.1178	-7.76415	-7.75166	-8.44977	3.35364	0.0124909	-0.69811	+,0,0	780
RNA815_24606	208	7700.03	8970.54	7096.01	-10.3617	-5.31387	-5.16204	-5.70501	5.04784	0.151831	-0.542965	+,0,0	768
RNA815_26075	22.93	1157.61	1192.66	913	-13.4397	-8.04359	-8.07048	-8.66127	5.39613	-0.0268952	-0.590792	+,0,0	734
RNA815_26815.1	20.81	333.9	578.4	599.75	-13.4397	-9.82828	-9.10979	-9.26091	3.61143	0.718486	-0.151118	+,0,0	719
RNA815_26830	1187	1403	1180	1647	-7.86145	-7.76729	-8.08608	-7.80874	0.0941575	-0.318788	0.277338	0,0,0	718
RNA815_27338	98	60	86	103	-11.4397	-12.2173	-11.8023	-11.7517	-0.777608	0.415037	0.0506261	0,0,0	708
RNA815_27598	1182	3262	3946	3194.99	-7.86817	-6.55165	-6.34637	-6.85475	1.31652	0.205277	-0.508382	0,0,0	702
RNA815_28248	129	4519	5112	3761	-11.0247	-6.08216	-5.97302	-6.62096	4.94251	0.109148	-0.64794	+,0,0	689
RNA815_29287	3.01	60.73	1302.15	1934.25	-15.6096	-12.2173	-7.9443	-7.57897	3.39232	4.27302	0.365331	+,+,0	669
RNA815_2945.1	3332.21	5911.87	5492.07	4456.31	-6.37482	-5.69451	-5.86902	-6.37602	0.680315	-0.174508	-0.507004	0,0,0	2505
RNA815_29494	62	131	162	166.09	-12.0861	-11.1502	-10.9372	-11.0861	0.93587	0.212994	-0.148863	0,0,0	665
RNA815_30887.2	1749.67	1296.65	1009.44	941.13	-7.30358	-7.88172	-8.31043	-8.61529	-0.578141	-0.428712	-0.304855	0,0,0	564
RNA815_3169.1	211.03	120.5	80.01	92.33	-10.3429	-11.2877	-11.9092	-11.9092	-0.944858	-0.621488	0	0,0,0	2438
RNA815_3206.2	4.66	122.05	2187.61	3997.41	-15.0247	-11.2521	-7.19601	-6.53282	3.77259	4.05608	0.663188	+,+,0	773
RNA815_32385	115.36	77.8	84.65	133.53	-11.1834	-11.9092	-11.8548	-11.4002	-0.725825	0.0544478	0.454566	0,0,0	612
RNA815_32394	146.17	102.99	69	128.34	-10.8548	-11.4804	-12.1502	-11.4397	-0.625604	-0.669851	0.710493	0,0,0	612
RNA815_3374	74	91.34	81.35	168.67	-11.8023	-11.6554	-11.9092	-11.0551	0.146841	-0.253757	0.854149	0,0,0	2387
RNA815_34074	415.67	783.51	947.87	922.27	-9.37124	-8.60402	-8.40019	-8.64386	0.76722	0.203829	-0.243669	0,0,0	585
RNA815_34533.1	4979.62	7711.44	8552.12	10714.3	-5.79586	-5.31158	-5.2308	-5.11079	0.484281	0.0807741	0.120012	0,0,0	578
RNA815_34533.2	522.26	853	488.66	687	-9.03978	-8.48552	-9.35225	-9.07048	0.554266	-0.866733	0.281771	0,0,0	485
RNA815_35015	2367	5487.99	7100.93	7270.9	-6.86817	-5.80229	-5.49916	-5.67006	1.06589	0.303128	-0.170904	0,0,0	571
RNA815_356.1	138.69	206.78	927.31	1020.29	-10.9372	-10.5222	-8.42973	-8.50112	0.415037	2.09245	-0.0713846	0,+,0	5022
RNA815_358.1	36.17	119.81	465.62	548.42	-12.8023	-11.2877	-9.41982	-9.39047	1.51457	1.8679	0.029344	0,0,0	5013
RNA815_35903	4	14	314	440	-15.6096	-14.0247	-9.98028	-9.70275	1.58496	4.04439	0.277534	0,+,0	558
RNA815_36754	9	352	402	336	-14.6096	-9.75166	-9.63236	-10.0861	4.85798	0.119299	-0.453718	+,0,0	546
RNA815_39729	5	8	33	46	-15.0247	-14.6096	-13.1502	-12.9092	0.415037	1.45943	0.241008	0,0,0	509
RNA815_42719	1	0	0	275.51	-16.6096	-16.6096	-16.6096	-10.3808	0	0	6.22882	0,0,+	478
RNA815_42823	1287.35	832.26	662.66	504.16	-7.74545	-8.51688	-8.91615	-9.51161	-0.771429	-0.39927	-0.595455	0,0,0	477
RNA815_43809	37.56	45.18	32.83	45.7	-12.7027	-12.6096	-13.1502	-12.9092	0.0931094	-0.540568	0.241008	0,0,0	468
RNA815_4464.1	42.73	86.84	117.63	109.69	-12.6096	-11.7517	-11.3617	-11.6554	0.857981	0.389947	-0.293731	0,0,0	2134
RNA815_4584.2	208.2	361.61	473.74	2351.54	-10.3617	-9.71482	-9.40019	-7.29676	0.64689	0.314636	2.10343	0,0,+	1354
RNA815_47435	514.74	533.62	649.06	821.42	-9.06275	-9.15843	-8.9443	-8.80874	-0.0956833	0.214125	0.135564	0,0,0	436
RNA815_50073	48.21	190.46	320.08	353.14	-12.4397	-10.6324	-9.95143	-10.0247	1.80735	0.680932	-0.073249	0,0,0	409
RNA815_5085	151	88	74	108	-10.8023	-11.7027	-12.0247	-11.7027	-0.900464	-0.321928	0.321928	0,0,0	2024
RNA815_5351	218.09	238.87	660.74	1242.25	-10.2877	-10.3059	-8.91615	-8.21732	-0.0181473	1.38971	0.69883	0,0,0	1977
RNA815_5403	81.78	2461.45	1823.54	1630.21	-11.6554	-6.95859	-7.45736	-7.82501	4.69686	-0.498767	-0.36765	+,0,0	1970
RNA815_5573.2	12338.1	13954.4	17996	15153	-4.48746	-4.45609	-4.15766	-4.61105	0.0313711	0.298432	-0.453393	0,0,0	1895
RNA815_5875.1	122.9	81.85	61.55	1775.68	-11.1178	-11.8023	-12.2877	-7.70275	-0.684498	-0.485427	4.58496	0,0,+	1896
RNA815_6153	5145.38	10353.8	12881.3	13989.2	-5.74855	-4.88641	-4.63989	-4.72623	0.862147	0.246512	-0.0863393	0,0,0	1855
RNA815_6793	11244	26708	43484	43273	-4.62131	-3.51969	-2.88502	-3.09752	1.10162	0.634673	-0.212497	0,0,0	1774
RNA815_7050.1	451.45	285.35	232.63	331.14	-9.25209	-10.0551	-10.4198	-10.1178	-0.802963	-0.364764	0.302029	0,0,0	1743
RNA815_7607.1	2391.99	5875.98	7661.97	8782.93	-6.85308	-5.7035	-5.38926	-5.39775	1.14958	0.314239	-0.00849003	0,0,0	1674
RNA815_7637	60	2335.29	2281	1848	-12.0861	-7.0341	-7.13593	-7.64386	5.05198	-0.101833	-0.507921	+,0,0	1670
RNA815_7654.2	0	1.76	5	3360.97	-16.6096	-15.6096	-15.0247	-6.78309	1	0.584963	8.24159	0,0,+	399
RNA815_8343.1	243.63	470.81	530.46	579.1	-10.1339	-9.33352	-9.2346	-9.31502	0.800391	0.098915	-0.0804187	0,0,0	1594
RNA815_878	569	489	486	680	-8.91615	-9.27872	-9.36171	-9.07826	-0.36257	-0.0829894	0.283454	0,0,0	3757
RNA815_8966	1277	4828	6054	5644	-7.75789	-5.98667	-5.72853	-6.03505	1.77122	0.258147	-0.30652	0,0,0	1535
RNA815_9009	33.73	26.1	10.18	28.09	-12.9092	-13.2877	-14.6096	-13.4397	-0.378512	-1.32193	1.16993	0,0,0	1532
RNA815_9211	7593.22	4477.08	3985.59	3603.5	-5.18758	-6.09591	-6.33119	-6.68186	-0.908337	-0.235278	-0.350671	0,0,0	1512
RNA815_9637.2	112.05	217.52	220.08	242.83	-11.2521	-10.4397	-10.4804	-10.5436	0.812373	-0.040642	-0.0631938	0,0,0	361
RNA815_104.5	122.42	1152.93	146.26	595.77	-11.1178	-8.05122	-11.0551	-9.26979	3.06657	-3.00383	1.78526	+,-,0	425
RNA815_11	64.01	72	559.02	26415.6	-12.0247	-11.9658	-9.15843	-3.80955	0.0588937	2.80735	5.34888	0,+,+	16712
RNA815_11445	1	11	67	3308	-16.6096	-14.2877	-12.1502	-6.80551	2.32193	2.1375	5.3447	+,+,+	1334
RNA815_15431.2	41094.5	31588.7	26692.3	26206.1	-2.75195	-3.2776	-3.58901	-3.82092	-0.525653	-0.311404	-0.231914	0,0,0	989
RNA815_18363.2	0	26.49	24.49	1149.63	-16.6096	-13.2877	-13.4397	-8.32887	3.32193	-0.152003	5.11085	+,0,+	873
RNA815_20163.1	10	6	5	7888.05	-14.2877	-15.0247	-15.0247	-5.55233	-0.736966	0	9.47235	0,0,+	897
RNA815_21095	35.61	103.08	1376.41	2150.51	-12.8023	-11.4804	-7.86481	-7.42477	1.32193	3.61555	0.440042	0,+,0	867
RNA815_21158.1	20197.5	55812.1	52755.9	41709.5	-3.77655	-2.45656	-2.60621	-3.15059	1.31999	-0.149647	-0.544383	0,0,0	865
RNA815_2216.1	18.99	339.68	319.4	9371.14	-13.6096	-9.80229	-9.96578	-5.30415	3.80735	-0.163499	4.66164	+,0,+	2759
RNA815_22209	7	3	7.01	6724.45	-14.6096	-15.6096	-15.0247	-5.78309	-1	0.584963	9.24159	0,0,+	833
RNA815_3206.3	0	56.16	1549.29	2678.03	-16.6096	-12.3617	-7.69376	-7.10979	4.24793	4.66795	0.583967	+,+,0	442
RNA815_36731	1455.08	7461.46	7624.68	7184.71	-7.56798	-5.35934	-5.39654	-5.68706	2.20864	-0.0371942	-0.29052	+,0,0	546
RNA815_41567.2	3012.36	3056.42	2474.61	2773.74	-6.52085	-6.6453	-7.01905	-7.05889	-0.124447	-0.373754	-0.0398403	0,0,0	450
RNA815_4394.1	5026.62	16385.3	28214.6	28465.9	-5.7823	-4.22459	-3.50898	-3.70162	1.55771	0.715609	-0.192645	0,0,0	2149
RNA815_54	29	697.59	11457.9	22826.4	-13.1502	-8.77044	-4.80874	-4.02022	4.37977	3.9617	0.788517	+,+,0	9893
RNA815_5848.1	968.78	10256.8	10204.9	9942.87	-8.15431	-4.90013	-4.97574	-5.21893	3.25419	-0.0756113	-0.243197	+,0,0	1900
RNA815_7955.1	24.98	730.34	1560.45	1971.49	-13.2877	-8.70877	-7.68186	-7.55165	4.57894	1.02691	0.130214	+,0,0	1637
RNA815_80.2	32603.3	64573.8	9937.97	40120.6	-3.08583	-2.24619	-5.01392	-3.20663	0.839643	-2.76773	1.80729	0,-,0	1123
RNA815_8713.1	7.01	3.01	107.95	3704.72	-14.6096	-15.6096	-11.4804	-6.64241	-1	4.12928	4.83794	0,+,+	1558
RNA815_9521.2	0	34.03	641.93	1437.49	-16.6096	-13.0247	-8.95859	-8.00601	3.58496	4.06609	0.952575	+,+,0	1241
RNA815_9567	168.92	283.35	45.67	43.75	-10.6554	-10.0705	-12.7027	-12.9092	0.584963	-2.63227	-0.206451	0,-,0	1479
RNA815_1388	6699.31	7492.89	10517.3	12706.2	-5.36825	-5.35284	-4.93236	-4.86523	0.015411	0.420481	0.0671342	0,0,0	3224
RNA815_18658	55	1782	1654	1327	-12.2173	-7.42229	-7.59841	-8.1218	4.79503	-0.176125	-0.523387	+,0,0	949
RNA815_20691	69.35	2130.04	2053.57	1697.61	-11.9092	-7.1667	-7.28771	-7.76729	4.7425	-0.121015	-0.479578	+,0,0	880
RNA815_21199	173.57	6062.71	6256.79	6025.3	-10.6096	-5.65836	-5.68112	-5.94076	4.95128	-0.0227663	-0.259633	+,0,0	864
RNA815_2335.1	680	5926.3	6015.38	5206.22	-8.66127	-5.69152	-5.73774	-6.15123	2.96975	-0.0462126	-0.413499	+,0,0	2714
RNA815_26845	67	77	82	82	-11.9658	-11.9092	-11.8548	-12.0861	0.0565835	0.0544478	-0.231326	0,0,0	718
RNA815_40219	35	945	877	670	-12.8023	-8.33818	-8.51161	-9.10185	4.46411	-0.173431	-0.590237	+,0,0	503
RNA815_4415.2	107.43	4127.05	4008.36	3219.67	-11.2877	-6.21304	-6.32308	-6.84477	5.07468	-0.110047	-0.521686	+,0,0	913
RNA815_4631	731.73	25468.7	27349.9	22644	-8.55979	-3.58831	-3.55385	-4.03174	4.97148	0.0344638	-0.47789	+,0,0	2104
RNA815_9171.1	33.25	27.9	21.69	21.47	-12.9092	-13.2877	-13.6096	-13.8023	-0.378512	-0.321928	-0.192645	0,0,0	1518
RNA815_10311.1	409.72	1387.64	1890.61	1974.99	-9.39047	-7.78309	-7.40507	-7.54894	1.60738	0.378023	-0.143875	0,0,0	1419
RNA815_12337.1	3.79	27.35	2115.63	2216.35	-15.6096	-13.2877	-7.24332	-7.38323	2.32193	6.04439	-0.13991	+,+,0	1270
RNA815_129.4	976.66	485.44	510.92	772.83	-8.14203	-9.29676	-9.28771	-8.89539	-1.15472	0.00904514	0.392317	0,0,0	1166
RNA815_13	29	32	1017	34454.9	-13.1502	-13.1502	-8.29676	-3.42616	0	4.85345	4.8706	0,+,+	16136
RNA815_1618.1	3.54	267.57	5778.03	9252.83	-15.6096	-10.1502	-5.79586	-5.32251	5.45943	4.35435	0.473354	+,+,0	3065
RNA815_16738	80	622	17595	34593	-11.7027	-8.93722	-4.19021	-3.42043	2.76553	4.74701	0.769773	+,+,0	1028
RNA815_22046	0	1	2	1521	-16.6096	-16.6096	-15.6096	-7.92314	0	1	7.6865	0,0,+	838
RNA815_2224.1	124.04	200.48	206.42	282	-11.0861	-10.5652	-10.5873	-10.3429	0.520832	-0.0220263	0.244419	0,0,0	2755
RNA815_243.2	37.75	124.91	152.44	170.28	-12.7027	-11.2173	-11.0247	-11.0551	1.48543	0.192645	-0.0303736	0,0,0	1505
RNA815_2640	14.01	223.7	5004.2	9210.75	-14.0247	-10.4002	-6.00324	-5.32887	3.62449	4.39695	0.674366	+,+,0	2604
RNA815_3228	72	1870	1651	1193.99	-11.8548	-7.35461	-7.60121	-8.27425	4.50014	-0.2466	-0.673038	+,0,0	2423
RNA815_40.1	9901.13	19300.9	24468.7	40119.8	-4.8047	-3.98828	-3.71444	-3.20663	0.816427	0.273831	0.507815	0,0,0	10975
RNA815_4558	84.61	125.97	2295.29	4125.07	-11.6096	-11.2173	-7.12582	-6.48681	0.392317	4.0915	0.639012	0,+,0	2117
RNA815_5404.1	6.48	33.67	59.57	642.53	-15.0247	-13.0247	-12.2877	-9.1667	2	0.736966	3.12102	0,0,+	1970
RNA815_6266	0	8	521	1112	-16.6096	-14.6096	-9.26091	-8.37602	2	5.34873	0.884892	0,+,0	1839
RNA815_6628.2	207.73	4061.9	3531.38	2955.68	-10.3617	-6.23569	-6.50635	-6.96759	4.12603	-0.270665	-0.461236	+,0,0	1639
RNA815_7008	429	17162	17619	15456.7	-9.32424	-4.15766	-4.1881	-4.58243	5.16658	-0.0304449	-0.394324	+,0,0	1747
RNA815_7498	17.06	101.81	3298.98	5807	-13.8023	-11.5222	-6.60402	-5.99401	2.28011	4.91816	0.610005	+,+,0	1687
RNA815_7725.2	7.11	89.82	1706.01	1946.82	-14.6096	-11.7027	-7.55436	-7.56798	2.90689	4.14839	-0.0136233	+,+,0	1590
RNA815_80.4	0	0	0	1161.62	-16.6096	-16.6096	-16.6096	-8.31043	0	0	8.29921	0,0,+	969
RNA815_92.1	72883.1	179100	274062	372405	-1.92533	-0.774478	-0.229146	0.00775524	1.15085	0.545333	0.236901	0,0,0	7885
RNA815_9262	4812.15	31231.7	35480.6	34646.6	-5.8456	-3.29407	-3.1784	-3.41812	2.55153	0.115662	-0.239714	+,0,0	1508
RNA815_9549.4	0	0	0	1808.53	-16.6096	-16.6096	-16.6096	-7.67595	0	0	8.93369	0,0,+	828
RNA815_9973.1	701.12	25158.9	25783.6	22319.5	-8.62096	-3.60595	-3.639	-4.05242	5.01501	-0.0330484	-0.413421	+,0,0	1445
RNA815_1039.2	259.81	7015.53	7797.29	5516.44	-10.0398	-5.44788	-5.36409	-6.06854	4.59191	0.083791	-0.704456	+,0,0	928
RNA815_10699	14866.2	29153.9	36787.4	42867.9	-4.21867	-3.39335	-3.1262	-3.11104	0.825316	0.267147	0.015162	0,0,0	1389
RNA815_1155.1	5991.81	11445.9	12997.4	13632	-5.52949	-4.74198	-4.627	-4.76376	0.787514	0.114972	-0.136755	0,0,0	3422
RNA815_123.1	125649	280934	470788	623012	-1.13959	-0.125006	0.551423	0.750135	1.01458	0.676429	0.198712	0,0,0	7213
RNA815_16264.2	470.77	15032.5	14656.9	12114.9	-9.19179	-4.34872	-4.45356	-4.93368	4.84307	-0.104836	-0.480126	+,0,0	942
RNA815_18.1	2066.33	2843.93	7577.76	11096	-7.06468	-6.75011	-5.40507	-5.06034	0.31457	1.34504	0.344732	0,0,0	14790
RNA815_18911.1	12337.2	9170.25	6405.28	2270.76	-4.48746	-5.06178	-5.64747	-7.34755	-0.574322	-0.585685	-1.70008	0,0,0	939
RNA815_1978.1	155.28	3941.12	2629.76	2360.53	-10.7768	-6.27984	-6.93016	-7.29223	4.49691	-0.650316	-0.362067	+,0,0	2854
RNA815_23126	302	9530.81	10774.1	8716.96	-9.82828	-5.00601	-4.89754	-5.40874	4.82227	0.108471	-0.511198	+,0,0	807
RNA815_26357	6795.3	8428.21	10064.8	10738.7	-5.34755	-5.18338	-4.99585	-5.1078	0.16417	0.187525	-0.111952	0,0,0	728
RNA815_2657	7700.38	11306.2	15624.5	18883.1	-5.16722	-4.75984	-4.36142	-4.29364	0.407371	0.398428	0.0677745	0,0,0	2601
RNA815_3639	223.38	5141.69	110902	164555	-10.2521	-5.89625	-1.53433	-1.17052	4.35583	4.36193	0.363805	+,+,0	2315
RNA815_3776	65	142	182	200	-12.0247	-11.0551	-10.7517	-10.8283	0.969626	0.303392	-0.0766213	0,0,0	2281
RNA815_3981.2	42.68	1029.13	26235.1	35542.9	-12.6096	-8.21304	-3.61387	-3.38142	4.3966	4.59916	0.23245	+,+,0	760
RNA815_4632	2347.39	2555.51	2467.23	2452.54	-6.88002	-6.90401	-7.0228	-7.23678	-0.0239884	-0.118793	-0.213975	0,0,0	2104
RNA815_5698.1	29.07	710.7	8280.62	14711.9	-13.0247	-8.74545	-5.27704	-4.65363	4.27922	3.46841	0.623417	+,+,0	1925
RNA815_5759	2388	40259	63692	65677	-6.85475	-2.92774	-2.33439	-2.49557	3.92701	0.593354	-0.161184	+,0,0	1914
RNA815_5866.1	37778.8	94960.3	89535.8	77739.5	-2.87324	-1.6898	-1.84306	-2.25236	1.18344	-0.15326	-0.409304	0,0,0	1897
RNA815_6242.1	1575.73	56724.8	54535.8	48688.1	-7.45482	-2.43316	-2.55835	-2.92741	5.02167	-0.125191	-0.369067	+,0,0	1842
RNA815_7103	53036.4	116893	190417	252833	-2.38391	-1.39002	-0.75448	-0.55093	0.993888	0.635538	0.20355	0,0,0	1736
RNA815_717.1	216.27	4250.9	3415.69	2850.64	-10.3059	-6.16981	-6.55436	-7.01905	4.13605	-0.384548	-0.464695	+,0,0	3997
RNA815_8148.1	275.17	842.09	22165.6	38131.3	-9.96578	-8.50112	-3.85705	-3.27998	1.46467	4.64407	0.577066	0,+,0	1615
RNA815_8383.1	273.61	8819.14	9311.33	8084.09	-9.96578	-5.11779	-5.1078	-5.51754	4.848	0.00998409	-0.409741	+,0,0	1589
RNA815_8425	564.85	19589.4	17672.4	15239	-8.93016	-3.96691	-4.1839	-4.60296	4.96325	-0.216988	-0.419064	+,0,0	1585
RNA815_9343.1	3100.46	3251.56	3483.79	3352.2	-6.47907	-6.55707	-6.52616	-6.78627	-0.0780025	0.0309113	-0.260112	0,0,0	1500
RNA815_1153	4234.39	4114.63	4501.81	5036.87	-6.02938	-6.21732	-6.15637	-6.19919	-0.187941	0.0609532	-0.0428193	0,0,0	3427
RNA815_12044.1	40.99	76.9	138.48	133.27	-12.6096	-11.9092	-11.1502	-11.4002	0.70044	0.758992	-0.249978	0,0,0	1290
RNA815_13087	238	221	293	357	-10.1667	-10.4198	-10.0861	-10.0097	-0.253119	0.333737	0.0763509	0,0,0	1222
RNA815_1479.1	208.21	270.46	484.14	608.46	-10.3617	-10.1339	-9.36171	-9.24332	0.227806	0.772194	0.118395	0,0,0	3165
RNA815_15382	83.8	2884.41	2345.5	1958.84	-11.6554	-6.73006	-7.09591	-7.55979	4.92539	-0.365856	-0.463879	+,0,0	1092
RNA815_15913.1	566.86	658.25	732.86	869.93	-8.92314	-8.85475	-8.77044	-8.727	0.068387	0.0843163	0.0434393	0,0,0	1066
RNA815_17046	6038.9	5369.33	5309.73	7172.43	-5.51821	-5.83321	-5.9179	-5.69003	-0.315002	-0.0846895	0.227865	0,0,0	1015
RNA815_18498	84.38	4274.37	3623.4	2823.48	-11.6554	-6.16256	-6.46881	-7.0341	5.49289	-0.306253	-0.565291	+,0,0	955
RNA815_18939.1	3853.42	3423.42	3723.83	3618.7	-6.16566	-6.48294	-6.42973	-6.67595	-0.317275	0.0532046	-0.246218	0,0,0	938
RNA815_19279.2	4337.21	8567.52	6622.19	5492.99	-5.99493	-5.15998	-5.59981	-6.07437	0.834955	-0.439836	-0.474553	0,0,0	926
RNA815_21019	12	6.07	87.12	99.59	-14.2877	-15.0247	-11.8023	-11.8023	-0.736966	3.22239	0	0,+,0	870
RNA815_4606.1	699.5	1187.8	1313.97	1677	-8.62096	-8.00601	-7.93016	-7.78309	0.614942	0.0758538	0.147068	0,0,0	2110
RNA815_4990	1322.92	1499.99	1993.76	2218.66	-7.70576	-7.67006	-7.32887	-7.38082	0.0356974	0.341192	-0.0519521	0,0,0	2040
RNA815_6779	4725.98	4186.07	3455.61	4013.4	-5.87155	-6.19284	-6.53684	-6.52749	-0.321295	-0.343995	0.00934651	0,0,0	1776
RNA815_7855	1533.47	1368.38	1242.96	1301.04	-7.4933	-7.80229	-8.00973	-8.15021	-0.308989	-0.207442	-0.140481	0,0,0	1647
RNA815_8414	235.83	2359.6	2103.03	1789.23	-10.1834	-7.01905	-7.25209	-7.69078	3.16432	-0.233035	-0.438689	+,0,0	1587
RNA815_10040	166.02	145.05	208.17	208.61	-10.6789	-11.0247	-10.5652	-10.7768	-0.345775	0.459432	-0.211504	0,0,0	1440
RNA815_13634	165	148.96	150.92	201.62	-10.6789	-10.9658	-11.0247	-10.8283	-0.286881	-0.0588937	0.196397	0,0,0	1188
RNA815_1364	3125.35	2280.59	2037.72	2556.9	-6.46753	-7.06854	-7.29903	-7.1771	-0.60101	-0.230484	0.121929	0,0,0	3240
RNA815_14905	13177	8287	6641.99	5288.97	-4.39259	-5.20769	-5.59492	-6.12885	-0.815103	-0.387228	-0.533928	0,0,0	1117
RNA815_19869	966.4	1743.92	2038.4	1743.97	-8.15843	-7.45482	-7.29676	-7.727	0.703607	0.158065	-0.43024	0,0,0	906
RNA815_3701	4168.3	3734.26	4964.7	6441.81	-6.05218	-6.35698	-6.01532	-5.84477	-0.304798	0.341659	0.170547	0,0,0	2298
RNA815_6279.1	24011.2	81402.6	83819.7	76173.8	-3.52716	-1.91208	-1.93827	-2.28167	1.61508	-0.0261897	-0.343402	0,0,0	1837
RNA815_813.1	1822.33	4722.17	7527.09	7795.88	-7.24551	-6.01905	-5.41488	-5.56935	1.22645	0.60417	-0.154467	0,0,0	3850
RNA815_9463	2852	2361	1979	2431	-6.59981	-7.01718	-7.34051	-7.24989	-0.417372	-0.32333	0.0906229	0,0,0	1489
RNA815_10311.2	690.25	5675.11	9052.01	9493.45	-8.64386	-5.75399	-5.14867	-5.28546	2.88986	0.605321	-0.136787	+,0,0	1336
RNA815_13234	14	40	68	58	-14.0247	-12.8023	-12.1502	-12.5222	1.22239	0.652077	-0.371969	0,0,0	1213
RNA815_1715.6	922.11	546.31	654.37	139.24	-8.22594	-9.12582	-8.93016	-11.3242	-0.899889	0.195664	-2.39408	0,0,-	756
RNA815_19729.3	5906.76	12460.4	1359.59	101.6	-5.54962	-4.61954	-7.88172	-11.8023	0.930084	-3.26218	-3.92057	0,-,-	516
RNA815_23610	2521.28	370.42	127.95	372.05	-6.77675	-9.6789	-11.2521	-9.95143	-2.90215	-1.57319	1.30066	-,0,0	794
RNA815_31958	67	69	27	40	-11.9658	-12.0247	-13.4397	-13.0247	-0.0588937	-1.41504	0.415037	0,0,0	620
RNA815_38193.1	92.23	1217.66	1239.29	2832.24	-11.5222	-7.97302	-8.01345	-7.02844	3.54916	-0.0404349	0.985011	+,0,0	527
RNA815_4733.1	410.02	334.82	412.56	1487.92	-9.39047	-9.82828	-9.59841	-7.955	-0.437809	0.229868	1.64341	0,0,0	2085
RNA815_50369	848.5	181.23	39.74	202.47	-8.34285	-10.7027	-12.9092	-10.8023	-2.3599	-2.20645	2.10692	-,-,+	406
RNA815_5404.2	10.44	180.74	168.09	3076.99	-14.2877	-10.7027	-10.8817	-6.9092	3.58496	-0.17897	3.97252	+,0,+	1902
RNA815_5404.3	1.7	11.78	4.28	1102.28	-15.6096	-14.2877	-15.6096	-8.38564	1.32193	-1.32193	7.224	0,0,+	1333
RNA815_55726	11	1150	206	546	-14.2877	-8.05505	-10.5873	-9.40019	6.23266	-2.53222	1.18709	+,-,0	331
RNA815_56045	20	927	353	368	-13.6096	-8.36171	-9.81522	-9.96578	5.24793	-1.45351	-0.15056	+,0,0	326
RNA815_62639.2	56865.6	22708.8	1084.63	133.4	-2.28335	-3.7538	-8.2045	-11.4002	-1.47045	-4.4507	-3.19569	0,-,-	205
RNA815_6699	169	177	54	125	-10.6554	-10.727	-12.4397	-11.4804	-0.0715533	-1.71272	0.959358	0,0,0	1787
RNA815_80.1	2.04635e+06	1.42639e+06	198594	710566	2.88596	2.21904	-0.693831	0.939843	-0.666915	-2.91287	1.63367	0,-,0	8316
RNA815_80.5	6936.02	11370.1	2488.98	14968.1	-5.31847	-4.75166	-7.00973	-4.62879	0.56681	-2.25807	2.38094	0,-,+	685
RNA815_80.9	5566.19	2412.51	90.01	20.8	-5.63523	-6.98759	-11.7517	-13.8023	-1.35236	-4.76407	-2.05063	0,-,-	215
RNA815_8281.2	1	1	12	1461.6	-16.6096	-16.6096	-14.2877	-7.98028	0	2.32193	6.30743	0,+,+	961
RNA815_3141.1	13341.8	26765.6	32971.8	40793.2	-4.37482	-3.51672	-3.28419	-3.18259	0.858105	0.232524	0.101605	0,0,0	2443
RNA815_3141.3	2587.39	5192.15	6732.75	7859.39	-6.73928	-5.88172	-5.57553	-5.55775	0.857556	0.306191	0.0177775	0,0,0	1009
RNA815_3989	3078	2625	2914	3671	-6.4894	-6.86481	-6.78309	-6.65544	-0.375404	0.0817146	0.127648	0,0,0	2237
RNA815_2014	51.02	1741.95	1616.45	1186.84	-12.3617	-7.45482	-7.63236	-8.28321	4.90689	-0.177538	-0.65085	+,0,0	2839
RNA815_22535	55	785	536	433	-12.2173	-8.60402	-9.21732	-9.727	3.61331	-0.613307	-0.509674	+,0,0	824
RNA815_2450.1	20	113.39	1911.02	3542.35	-13.6096	-11.3617	-7.39047	-6.70727	2.24793	3.97124	0.683207	+,+,0	2671
RNA815_1011.1	15.14	11.14	118.36	4830.36	-14.0247	-14.2877	-11.3617	-6.25981	-0.263034	2.926	5.10191	0,+,+	3589
RNA815_10665	2.04	6.33	28.01	228.93	-15.6096	-15.0247	-13.2877	-10.6324	0.584963	1.73697	2.65535	0,0,+	1392
RNA815_11891	38.29	46.11	85.44	784	-12.7027	-12.6096	-11.8023	-8.87493	0.0931094	0.807355	2.92735	0,0,+	1300
RNA815_1286.1	3095.77	5924.28	6502.7	7980.77	-6.48165	-5.69152	-5.62593	-5.5355	0.790124	0.0655883	0.0904353	0,0,0	3292
RNA815_14818	30.69	16.19	27.69	6089	-13.0247	-14.0247	-13.2877	-5.92577	-1	0.736966	7.36194	0,0,+	1121
RNA815_16880	17	21	20	116	-13.8023	-13.6096	-13.8023	-11.6096	0.192645	-0.192645	2.19265	0,0,+	1023
RNA815_17183	92	150	153	8325.97	-11.5222	-10.9658	-10.9949	-5.47457	0.556393	-0.0291463	5.52036	0,0,+	1009
RNA815_217.1	595.78	634.66	519.15	608.44	-8.85475	-8.9092	-9.26091	-9.24332	-0.0544478	-0.351712	0.0175941	0,0,0	5884
RNA815_23759	482	227	176	1403	-9.15843	-10.3808	-10.8023	-8.03978	-1.22239	-0.421464	2.7625	0,0,+	790
RNA815_24264	15.4	39	75	791	-13.8023	-12.8023	-12.0247	-8.86145	1	0.777608	3.16323	0,0,+	777
RNA815_30591	100.58	86.58	35.24	172.83	-11.4002	-11.7517	-13.0247	-11.0247	-0.351472	-1.27302	2	0,0,+	644
RNA815_36457	39.73	34.07	35.94	269.81	-12.7027	-13.0247	-13.0247	-10.4002	-0.321928	0	2.62449	0,0,+	550
RNA815_5487	1	2	31	1139	-16.6096	-15.6096	-13.1502	-8.34285	1	2.45943	4.80735	0,+,+	1959
RNA815_9868	3	1	29	1113	-15.6096	-16.6096	-13.2877	-8.37602	-1	3.32193	4.91169	0,+,+	1453
RNA815_0	4908.34	3950.62	4411.05	7859.32	-5.81685	-6.27537	-6.18547	-5.55775	-0.458517	0.089893	0.627722	0,0,0	27308
RNA815_1	3952	3309	2952	5410	-6.12885	-6.53149	-6.76415	-6.09591	-0.402639	-0.232661	0.668238	0,0,0	22858
RNA815_10.1	1674.07	3394.22	3739.5	6348.67	-7.36647	-6.4946	-6.42353	-5.86565	0.87187	0.0710706	0.557879	0,0,0	16875
RNA815_10.2	86.74	195.54	207.57	317.88	-11.6096	-10.5873	-10.5652	-10.1667	1.02237	0.0220263	0.398549	0,0,0	1035
RNA815_100	997.31	1056.81	1145.31	1319.79	-8.11379	-8.17501	-8.12582	-8.12986	-0.0612268	0.0491875	-0.00403551	0,0,0	7637
RNA815_1000	174	176	111	116	-10.6096	-10.7517	-11.4397	-11.6096	-0.142019	-0.688056	-0.169925	0,0,0	3600
RNA815_10000	291	180	175	201	-9.88172	-10.7027	-10.8283	-10.8283	-0.82103	-0.125531	0	0,0,0	1444
RNA815_10001	40.55	29.96	24.27	40.53	-12.6096	-13.1502	-13.4397	-13.0247	-0.540568	-0.289507	0.415037	0,0,0	1444
RNA815_10002	76	50	90	79	-11.8023	-12.5222	-11.7517	-12.1502	-0.719892	0.770518	-0.398549	0,0,0	1444
RNA815_10003	206.66	113.34	105.09	114.94	-10.3617	-11.3617	-11.5222	-11.6096	-1	-0.160465	-0.0874628	0,0,0	1444
RNA815_10004.1	2284.29	1671.68	1189.87	1188.26	-6.91964	-7.51424	-8.07437	-8.27872	-0.594601	-0.560122	-0.204358	0,0,0	1443
RNA815_10004.2	418.22	266.03	203.25	186.37	-9.36171	-10.1502	-10.6096	-10.9372	-0.788496	-0.459432	-0.327575	0,0,0	417
RNA815_10004.3	0	0	1	3.96	-16.6096	-16.6096	-16.6096	-15.6096	0	0	1	0,0,0	324
RNA815_10005.1	184.69	212.11	269.93	286.51	-10.5222	-10.4804	-10.2002	-10.3242	0.0418202	0.280108	-0.123989	0,0,0	1443
RNA815_10005.2	306.31	395.89	440.07	441.49	-9.80229	-9.58727	-9.50112	-9.70275	0.215013	0.0861566	-0.201634	0,0,0	1419
RNA815_10006	488.92	550.02	603.57	676.8	-9.13391	-9.10979	-9.0474	-9.08608	0.0241125	0.0623965	-0.0386805	0,0,0	1443
RNA815_10007	249.64	176.45	168.18	251.48	-10.1018	-10.727	-10.8817	-10.5011	-0.625152	-0.154723	0.380604	0,0,0	1443
RNA815_10008	578.69	526.99	451.88	548.46	-8.89539	-9.17501	-9.45989	-9.39047	-0.279617	-0.284881	0.0694214	0,0,0	1443
RNA815_10009	83.62	48.63	37.75	49.36	-11.6554	-12.5222	-12.9092	-12.8023	-0.866733	-0.387023	0.106915	0,0,0	1443
RNA815_1001.1	1057.77	1029.32	1023.5	1180.15	-8.02844	-8.21304	-8.28771	-8.28771	-0.184596	-0.0746767	0	0,0,0	3598
RNA815_1001.2	64.77	54.47	47.7	66.39	-12.0247	-12.3617	-12.6096	-12.3617	-0.337035	-0.247928	0.247928	0,0,0	714
RNA815_1001.3	110.58	94.84	78.5	72.94	-11.2521	-11.6096	-11.9658	-12.2173	-0.357552	-0.356144	-0.251539	0,0,0	533
RNA815_10010.1	7.61	316.88	294.09	352.95	-14.6096	-9.9092	-10.0705	-10.0247	4.70044	-0.161281	0.0458037	+,0,0	1443
RNA815_10010.2	1.39	7.1	7.84	16.05	-15.6096	-15.0247	-15.0247	-14.2877	0.584963	0	0.736966	0,0,0	431
RNA815_10011.1	47.1	32.92	34.44	56.1	-12.4397	-13.0247	-13.0247	-12.6096	-0.584963	0	0.415037	0,0,0	1443
RNA815_10011.2	33.29	14.02	13.35	27.3	-12.9092	-14.0247	-14.2877	-13.6096	-1.11548	-0.263034	0.678072	0,0,0	628
RNA815_10012	372.03	534.8	595	638.28	-9.53282	-9.15021	-9.07048	-9.17501	0.382616	0.0797272	-0.104531	0,0,0	1443
RNA815_10013	233	235	292	315	-10.2002	-10.3242	-10.0861	-10.1834	-0.123989	0.23816	-0.0972972	0,0,0	1443
RNA815_10014.1	342.37	243.88	217.69	222.48	-9.64386	-10.2698	-10.5011	-10.6789	-0.625934	-0.231326	-0.177787	0,0,0	1443
RNA815_10014.2	57.63	40.12	32.31	37.52	-12.1502	-12.8023	-13.1502	-13.1502	-0.652077	-0.347923	0	0,0,0	339
RNA815_10015	31	13	9	13.98	-13.0247	-14.2877	-14.6096	-14.2877	-1.26303	-0.321928	0.321928	0,0,0	1443
RNA815_10016	803	2419.99	2704	2859.99	-8.42477	-6.98211	-6.89025	-7.01532	1.44266	0.0918549	-0.125064	0,0,0	1442
RNA815_10017	976.61	1317.75	1620.96	1840.88	-8.14203	-7.8581	-7.62665	-7.64964	0.283939	0.23145	-0.0229916	0,0,0	1442
RNA815_10018	170.71	229.81	223.05	292.37	-10.6324	-10.3617	-10.4804	-10.2877	0.270648	-0.118644	0.192645	0,0,0	1442
RNA815_10019	99	127	97	126	-11.4002	-11.2173	-11.6554	-11.4804	0.182864	-0.438121	0.175087	0,0,0	1442
RNA815_1002	644	366	351.67	626	-8.73928	-9.70275	-9.82828	-9.20025	-0.963474	-0.125531	0.628031	0,0,0	3598
RNA815_10020	379	408	726	1048.99	-9.50112	-9.54355	-8.78309	-8.45989	-0.0424353	0.760459	0.323199	0,0,0	1442
RNA815_10021	98	133	132	151	-11.4397	-11.1502	-11.2173	-11.2173	0.289507	-0.0671142	0	0,0,0	1442
RNA815_10022	116.11	74.43	80.14	95.58	-11.1834	-11.9658	-11.9092	-11.8548	-0.782409	0.0565835	0.0544478	0,0,0	1442
RNA815_10023	115.52	92.37	77.66	117.84	-11.1834	-11.6554	-11.9658	-11.5652	-0.472068	-0.31034	0.400538	0,0,0	1442
RNA815_10024	170	164	250.98	357	-10.6554	-10.8283	-10.3059	-10.0097	-0.172837	0.522421	0.296132	0,0,0	1442
RNA815_10025	20	12	20	13	-13.6096	-14.2877	-13.8023	-14.2877	-0.678072	0.485427	-0.485427	0,0,0	1442
RNA815_10026	1731	2197	2561	3087.71	-7.31962	-7.1218	-6.9694	-6.90401	0.197821	0.152405	0.0653875	0,0,0	1441
RNA815_10027	71.68	83.35	50.63	58.39	-11.8548	-11.8023	-12.5222	-12.5222	0.0524674	-0.719892	0	0,0,0	1441
RNA815_10028	72.29	48.98	40.34	67.26	-11.8548	-12.5222	-12.8023	-12.3617	-0.667425	-0.280108	0.440573	0,0,0	1441
RNA815_10029	62	81	107	143	-12.0861	-11.8548	-11.5222	-11.2877	0.231326	0.332575	0.234465	0,0,0	1441
RNA815_1003.1	2737.17	2417	2816.6	3447.74	-6.65836	-6.98393	-6.83156	-6.74545	-0.325576	0.152368	0.086109	0,0,0	3595
RNA815_1003.2	4.23	168.68	108.56	93.91	-15.0247	-10.8023	-11.4804	-11.9092	4.22239	-0.678072	-0.428843	+,0,0	721
RNA815_1003.3	67.86	44.65	46.36	56.95	-11.9092	-12.6096	-12.7027	-12.6096	-0.70044	-0.0931094	0.0931094	0,0,0	541
RNA815_10030	131.24	187.78	191.29	165.66	-11.0247	-10.6554	-10.6789	-11.0861	0.369234	-0.023459	-0.407175	0,0,0	1441
RNA815_10031	334.72	234.69	246.94	322.5	-9.6789	-10.3242	-10.3242	-10.1502	-0.645335	0	0.174029	0,0,0	1441
RNA815_10032	56	38	23	28	-12.2173	-12.9092	-13.6096	-13.4397	-0.691878	-0.70044	0.169925	0,0,0	1441
RNA815_10033	222	281	233	282	-10.2698	-10.0705	-10.4002	-10.3429	0.199309	-0.329705	0.0573332	0,0,0	1441
RNA815_10034	337.14	220.16	235.45	225.95	-9.66713	-10.4198	-10.4002	-10.6554	-0.75269	0.0196288	-0.255257	0,0,0	1441
RNA815_10035	142.87	103.51	108.38	176.72	-10.8817	-11.4804	-11.4804	-10.9949	-0.598637	0	0.485427	0,0,0	1441
RNA815_10036	11.17	9.16	7.06	7.05	-14.2877	-14.6096	-15.0247	-15.0247	-0.321928	-0.415037	0	0,0,0	1441
RNA815_10037	437.63	689.96	687.99	706.93	-9.29676	-8.78946	-8.86145	-9.02468	0.507296	-0.0719861	-0.16323	0,0,0	1440
RNA815_10038	408.69	675.95	713.48	910.9	-9.39047	-8.81522	-8.80874	-8.66127	0.575247	0.00648403	0.147467	0,0,0	1440
RNA815_10039	176.99	195.2	270.26	410.36	-10.5873	-10.5873	-10.2002	-9.80229	0	0.387023	0.397964	0,0,0	1440
RNA815_1004	721	890	1221	1525	-8.58173	-8.41982	-8.03599	-7.91964	0.161919	0.383823	0.116351	0,0,0	3595
RNA815_10041	170.72	208.73	278.06	388.13	-10.6324	-10.5011	-10.1502	-9.88172	0.131245	0.350907	0.268489	0,0,0	1440
RNA815_10042	78.3	55.69	50.98	79.14	-11.7517	-12.3617	-12.5222	-12.1502	-0.610053	-0.160465	0.371969	0,0,0	1440
RNA815_10043	31	40	31	29	-13.0247	-12.8023	-13.1502	-13.4397	0.222392	-0.347923	-0.289507	0,0,0	1440
RNA815_10044.1	508.25	289.86	263.33	180.09	-9.07826	-10.0247	-10.2346	-10.9658	-0.946419	-0.209923	-0.731183	0,0,0	1440
RNA815_10044.2	51.89	24.51	33.24	36.53	-12.2877	-13.4397	-13.1502	-13.1502	-1.152	0.289507	0	0,0,0	367
RNA815_10045	47.63	29.42	26.13	32.94	-12.4397	-13.1502	-13.4397	-13.2877	-0.710493	-0.289507	0.152003	0,0,0	1440
RNA815_10046	4259.65	3371.82	3096.13	3408.97	-6.02093	-6.50373	-6.69526	-6.76258	-0.482806	-0.191523	-0.0673278	0,0,0	1439
RNA815_10047.1	1141.87	1967.37	2604.82	3143.31	-7.91964	-7.28097	-6.9443	-6.87832	0.638677	0.336661	0.0659831	0,0,0	1439
RNA815_10047.2	531.75	1146.82	1315.96	1756.03	-9.01718	-8.05889	-7.92665	-7.71786	0.95829	0.132248	0.208789	0,0,0	1038
RNA815_10047.3	107.67	228.74	292.74	489.09	-11.2877	-10.3617	-10.0861	-9.55436	0.925999	0.275634	0.53172	0,0,0	358
RNA815_10048	1574.12	1689.18	2007.71	2824.03	-7.45482	-7.50112	-7.31962	-7.0341	-0.0462937	0.181494	0.28552	0,0,0	1439
RNA815_10049.1	1052.38	892.11	993.63	881.21	-8.03599	-8.41982	-8.33352	-8.70877	-0.383823	0.0862998	-0.375258	0,0,0	1439
RNA815_10049.2	582.99	518.44	491.6	445.83	-8.88172	-9.20025	-9.34285	-9.69078	-0.31853	-0.142604	-0.347923	0,0,0	1047
RNA815_10049.3	128.43	99.57	121.24	105.3	-11.0551	-11.5222	-11.3242	-11.7517	-0.467126	0.197939	-0.427421	0,0,0	707
RNA815_1005.1	1177.92	1290.53	1073.83	1249.27	-7.87493	-7.88854	-8.22162	-8.20876	-0.0136104	-0.333082	0.0128622	0,0,0	3594
RNA815_1005.2	2.7	7.39	14.06	4.12	-15.6096	-15.0247	-14.2877	-15.6096	0.584963	0.736966	-1.32193	0,0,0	479
RNA815_10050	1740.25	1745.85	2088.39	2400	-7.31043	-7.45229	-7.26313	-7.26757	-0.141861	0.189167	-0.00443907	0,0,0	1439
RNA815_10051.1	98.68	63.1	39.58	27.66	-11.4002	-12.1502	-12.9092	-13.6096	-0.750022	-0.758992	-0.70044	0,0,0	1439
RNA815_10051.2	8.9	8.98	9.9	7.98	-14.6096	-14.6096	-14.6096	-15.0247	0	0	-0.415037	0,0,0	399
RNA815_10052.1	512.32	502.4	666.66	795.85	-9.07048	-9.24332	-8.90228	-8.85475	-0.172837	0.341037	0.0475284	0,0,0	1439
RNA815_10052.2	23.71	23.83	30.14	74.51	-13.2877	-13.4397	-13.2877	-12.2173	-0.152003	0.152003	1.07039	0,0,0	524
RNA815_10053.1	64.73	44.64	30.38	47.14	-12.0247	-12.6096	-13.2877	-12.8023	-0.584963	-0.678072	0.485427	0,0,0	1439
RNA815_10053.2	0	4.93	0	0	-16.6096	-15.0247	-16.6096	-16.6096	1.58496	-1.58496	0	0,0,0	351
RNA815_10054.1	24.13	12.65	8.38	9.98	-13.2877	-14.2877	-14.6096	-14.6096	-1	-0.321928	0	0,0,0	1439
RNA815_10054.2	132.57	142.64	138.25	131.04	-10.9949	-11.0247	-11.1502	-11.4397	-0.0297473	-0.125531	-0.289507	0,0,0	399
RNA815_10055.1	28.7	45.74	32	37	-13.1502	-12.6096	-13.1502	-13.1502	0.540568	-0.540568	0	0,0,0	1439
RNA815_10055.2	1.3	3.26	0	0	-16.6096	-15.6096	-16.6096	-16.6096	1	-1	0	0,0,0	397
RNA815_10056	672	529	520	654	-8.6789	-9.1667	-9.26091	-9.13391	-0.487794	-0.0942153	0.127005	0,0,0	1439
RNA815_10057	39.92	57.12	38.43	61.33	-12.7027	-12.2877	-12.9092	-12.4397	0.415037	-0.621488	0.469485	0,0,0	1439
RNA815_10058	9	244.08	206.77	179.27	-14.6096	-10.2698	-10.5873	-10.9949	4.33985	-0.317482	-0.407658	+,0,0	1439
RNA815_10059.1	56.06	95.08	138.9	163.56	-12.2173	-11.6096	-11.1502	-11.1178	0.607683	0.459432	0.0324215	0,0,0	1439
RNA815_10059.2	18.94	26.92	35.1	69.44	-13.6096	-13.2877	-13.0247	-12.2877	0.321928	0.263034	0.736966	0,0,0	487
RNA815_1006	714.74	715.44	781.4	909.95	-8.59283	-8.73312	-8.6789	-8.66127	-0.140291	0.0542204	0.0176299	0,0,0	3593
RNA815_10060	124	109	75.98	64.77	-11.0861	-11.4002	-11.9658	-12.4397	-0.314109	-0.565597	-0.473931	0,0,0	1439
RNA815_10061	112	198	176	166	-11.2521	-10.5652	-10.8023	-11.0861	0.686842	-0.237039	-0.283793	0,0,0	1439
RNA815_10062.1	27.1	25.71	18.84	23.3	-13.1502	-13.4397	-13.8023	-13.8023	-0.289507	-0.36257	0	0,0,0	1439
RNA815_10062.2	0	4.19	2.31	7.56	-16.6096	-15.6096	-15.6096	-15.0247	1	0	0.584963	0,0,0	229
RNA815_10063	25.2	19	20	49.17	-13.2877	-13.8023	-13.8023	-12.8023	-0.514573	0	1	0,0,0	1439
RNA815_10064	38700.6	140361	167270	179856	-2.83846	-1.12608	-0.941476	-1.04228	1.71238	0.184601	-0.100803	0,0,0	1438
RNA815_10065	86	3161	3381	2911	-11.6096	-6.59702	-6.56935	-6.98942	5.01262	0.0276652	-0.42007	+,0,0	1438
RNA815_10066.1	325.07	159.86	138.24	106.2	-9.727	-10.8817	-11.1502	-11.7027	-1.15472	-0.268489	-0.552541	0,0,0	1438
RNA815_10066.2	33.05	19.33	14.69	24.14	-12.9092	-13.8023	-14.0247	-13.6096	-0.893085	-0.222392	0.415037	0,0,0	485
RNA815_10067.1	161.41	153.78	69.38	84.67	-10.727	-10.9372	-12.0861	-12.0247	-0.210218	-1.14886	0.0614005	0,0,0	1438
RNA815_10067.2	47.43	28.02	30.48	26.74	-12.4397	-13.2877	-13.2877	-13.6096	-0.847997	0	-0.321928	0,0,0	714
RNA815_10068.1	133.73	88.83	67.32	59.88	-10.9949	-11.7027	-12.1502	-12.5222	-0.707819	-0.447459	-0.371969	0,0,0	1438
RNA815_10068.2	48.38	42.91	35.74	46.88	-12.4397	-12.7027	-13.0247	-12.8023	-0.263034	-0.321928	0.222392	0,0,0	768
RNA815_10069	291.76	254.4	333.8	352.18	-9.88172	-10.2173	-9.89539	-10.0247	-0.335603	0.321928	-0.129283	0,0,0	1438
RNA815_1007	765	524.76	365.99	405	-8.4959	-9.18338	-9.76415	-9.82828	-0.687477	-0.580775	-0.0641303	0,0,0	3592
RNA815_10070.1	14.17	16.31	19.03	29.05	-14.0247	-14.0247	-13.8023	-13.4397	0	0.222392	0.36257	0,0,0	1438
RNA815_10070.2	53.31	30.62	28.75	30.8	-12.2877	-13.1502	-13.2877	-13.4397	-0.862496	-0.137504	-0.152003	0,0,0	646
RNA815_10071.1	616.01	457.44	452.95	516.3	-8.80229	-9.38082	-9.45989	-9.48036	-0.578536	-0.0790716	-0.0204641	0,0,0	1438
RNA815_10071.2	54.92	63.42	73.2	128.53	-12.2173	-12.1502	-12.0247	-11.4397	0.0671142	0.125531	0.584963	0,0,0	423
RNA815_10072.1	74.33	118.26	118.74	100.77	-11.8023	-11.2877	-11.3617	-11.8023	0.514573	-0.0740006	-0.440573	0,0,0	1438
RNA815_10072.2	9.31	4.05	12.09	6.79	-14.6096	-15.6096	-14.2877	-15.0247	-1	1.32193	-0.736966	0,0,0	766
RNA815_10073	154.34	129.8	160.79	227.79	-10.7768	-11.1834	-10.9372	-10.6554	-0.406625	0.246161	0.281771	0,0,0	1438
RNA815_10074	14	274	307	198	-14.0247	-10.1178	-10.0097	-10.8548	3.90689	0.10806	-0.845025	+,0,0	1438
RNA815_10075	146.38	108.59	122.96	137.72	-10.8548	-11.4397	-11.3242	-11.3617	-0.584963	0.115477	-0.0374747	0,0,0	1438
RNA815_10076	1169.02	2073.1	2406.03	2998.07	-7.88513	-7.2045	-7.05889	-6.94786	0.680628	0.145605	0.111031	0,0,0	1437
RNA815_10077	352.29	410.17	456.78	429.35	-9.60964	-9.53282	-9.44977	-9.73928	0.0768156	0.0830557	-0.289507	0,0,0	1437
RNA815_10078.1	840.45	809.46	880.17	1249.08	-8.35698	-8.55979	-8.50635	-8.20876	-0.202817	0.0534393	0.297592	0,0,0	1437
RNA815_10078.2	10.04	7.44	8.95	4.74	-14.2877	-15.0247	-14.6096	-15.6096	-0.736966	0.415037	-1	0,0,0	260
RNA815_10079	187.44	209.66	162.73	191.77	-10.5011	-10.5011	-10.9092	-10.8817	0	-0.408085	0.0274807	0,0,0	1437
RNA815_1008.1	1765.61	1327.71	1134.48	1470.13	-7.28997	-7.84809	-8.14203	-7.97302	-0.558121	-0.293946	0.169019	0,0,0	3590
RNA815_1008.2	2322.91	1737.49	1599.8	1958.36	-6.89539	-7.45989	-7.64674	-7.55979	-0.564498	-0.186851	0.0869525	0,0,0	3462
RNA815_1008.3	178.6	151.79	107.82	127.31	-10.5652	-10.9372	-11.4804	-11.4804	-0.371969	-0.543142	0	0,0,0	442
RNA815_10080	633.74	455.23	609.38	655.68	-8.76415	-9.38082	-9.03221	-9.13391	-0.616671	0.34861	-0.101695	0,0,0	1437
RNA815_10081	632	441	435	458	-8.77044	-9.42973	-9.52218	-9.64386	-0.659295	-0.0924462	-0.121679	0,0,0	1437
RNA815_10082	218.44	240.83	267.41	284.47	-10.2877	-10.2877	-10.2173	-10.3242	0	0.0703893	-0.106915	0,0,0	1437
RNA815_10083	115.03	94.39	80.66	115.84	-11.1834	-11.6096	-11.9092	-11.6096	-0.426265	-0.29956	0.29956	0,0,0	1437
RNA815_10084.1	112.08	160.02	126.7	113.93	-11.2521	-10.8817	-11.2877	-11.6096	0.370368	-0.405992	-0.321928	0,0,0	1437
RNA815_10084.2	90.43	86.73	63.56	79.73	-11.5222	-11.7517	-12.2173	-12.0861	-0.229482	-0.465664	0.131245	0,0,0	1007
RNA815_10085.1	477.45	339.92	297.69	368.82	-9.17501	-9.80229	-10.0551	-9.95143	-0.627273	-0.252766	0.103623	0,0,0	1437
RNA815_10085.2	34.32	29.82	21.03	22.56	-12.9092	-13.1502	-13.6096	-13.8023	-0.241008	-0.459432	-0.192645	0,0,0	471
RNA815_10086	680	726	983	1265.99	-8.66127	-8.71482	-8.34755	-8.18758	-0.0535495	0.367277	0.15997	0,0,0	1437
RNA815_10087	329.72	302.29	497.32	689.04	-9.70275	-9.96578	-9.32424	-9.06275	-0.263034	0.641546	0.261492	0,0,0	1437
RNA815_10088.1	256.7	222.67	275.07	319.62	-10.0551	-10.4002	-10.1667	-10.1667	-0.345135	0.23349	0	0,0,0	1437
RNA815_10088.2	1279.57	1065.26	1138.51	1297.62	-7.75477	-8.16256	-8.13797	-8.15431	-0.407785	0.024592	-0.016348	0,0,0	1048
RNA815_10088.3	102.23	139.97	126.3	140.13	-11.3617	-11.0551	-11.2877	-11.3242	0.306661	-0.232661	-0.0365259	0,0,0	491
RNA815_10088.4	5	11.02	4.06	13.02	-15.0247	-14.2877	-15.6096	-14.2877	0.736966	-1.32193	1.32193	0,0,0	280
RNA815_10088.5	49.33	42.6	30.74	49.12	-12.3617	-12.7027	-13.1502	-12.8023	-0.341037	-0.447459	0.347923	0,0,0	265
RNA815_10088.6	43.84	52.73	46.52	72.66	-12.5222	-12.4397	-12.7027	-12.2173	0.0824622	-0.263034	0.485427	0,0,0	246
RNA815_10088.7	46.19	29.9	44.07	34.68	-12.4397	-13.1502	-12.7027	-13.2877	-0.710493	0.447459	-0.584963	0,0,0	211
RNA815_10089	50	27	34	40	-12.3617	-13.2877	-13.0247	-13.0247	-0.925999	0.263034	0	0,0,0	1437
RNA815_1009	7140.17	3258.13	2656.79	2256.29	-5.27649	-6.55436	-6.91615	-7.35698	-1.27787	-0.361795	-0.440822	0,0,0	3589
RNA815_10090	3439.26	2957.35	2666.71	2964.1	-6.33003	-6.69376	-6.91094	-6.96398	-0.363731	-0.217175	-0.0530462	0,0,0	1436
RNA815_10091	1100.96	3025.62	3145.19	2897.87	-7.9694	-6.65981	-6.673	-6.99677	1.30958	-0.0131888	-0.323769	0,0,0	1436
RNA815_10092.1	1116.62	796.88	829.92	963.85	-7.95143	-8.58173	-8.59283	-8.58173	-0.630305	-0.0110977	0.0110977	0,0,0	1436
RNA815_10092.2	111.71	98.74	97.45	146.29	-11.2521	-11.5652	-11.6554	-11.2877	-0.313158	-0.0901978	0.367732	0,0,0	463
RNA815_10093	150.76	183.12	194.1	232.88	-10.8283	-10.6789	-10.6789	-10.6096	0.149378	0	0.0692627	0,0,0	1436
RNA815_10094.1	73.76	1241.49	1242.29	988.03	-11.8023	-7.9443	-8.00973	-8.54355	3.85798	-0.0654231	-0.533824	+,0,0	1436
RNA815_10094.2	86.44	85.5	118.62	172.53	-11.6096	-11.7517	-11.3617	-11.0247	-0.142019	0.389947	0.337035	0,0,0	489
RNA815_10095.1	169.6	149.39	182.32	269.63	-10.6554	-10.9658	-10.7517	-10.4002	-0.31034	0.214125	0.351472	0,0,0	1436
RNA815_10095.2	56.3	53.43	81.13	119.91	-12.2173	-12.4397	-11.9092	-11.5652	-0.222392	0.530515	0.343954	0,0,0	534
RNA815_10096.1	91.93	88.96	123.96	131.64	-11.5222	-11.7027	-11.2877	-11.4002	-0.180572	0.415037	-0.112475	0,0,0	1436
RNA815_10096.2	49.79	42.04	45.96	58	-12.3617	-12.7027	-12.7027	-12.5222	-0.341037	0	0.180572	0,0,0	649
RNA815_10097	92.67	80.07	66.15	90.64	-11.5222	-11.8548	-12.1502	-11.9658	-0.332575	-0.295456	0.184425	0,0,0	1436
RNA815_10098	164	109	130	150	-10.7027	-11.4002	-11.2521	-11.2521	-0.697437	0.148099	0	0,0,0	1436
RNA815_10099	21	20	12	27.14	-13.4397	-13.6096	-14.2877	-13.6096	-0.169925	-0.678072	0.678072	0,0,0	1436
RNA815_101	1017.44	738.38	645.97	745.53	-8.08216	-8.69078	-8.95143	-8.95143	-0.608614	-0.260652	0	0,0,0	7626
RNA815_1010.1	2442.4	2305.16	2378.26	3119.89	-6.82337	-7.05313	-7.07631	-6.89025	-0.229764	-0.0231763	0.186059	0,0,0	3589
RNA815_1010.2	32.6	36.84	18.74	25.11	-12.9092	-12.9092	-13.8023	-13.6096	0	-0.893085	0.192645	0,0,0	846
RNA815_10100	1562.51	1299.11	1204.51	1276.66	-7.46753	-7.87832	-8.05505	-8.17501	-0.410788	-0.17673	-0.119961	0,0,0	1435
RNA815_10101.1	704.68	728.86	822.53	867.87	-8.60964	-8.70877	-8.60402	-8.73312	-0.0991332	0.104758	-0.129108	0,0,0	1435
RNA815_10101.2	1592.02	1735.85	1803.46	2128.42	-7.43972	-7.45989	-7.47521	-7.43972	-0.0201779	-0.0153208	0.0354987	0,0,0	996
RNA815_10102	193.16	132.29	83.07	125.46	-10.4599	-11.1502	-11.8548	-11.4804	-0.690316	-0.704544	0.374396	0,0,0	1435
RNA815_10103	174.7	122.96	130.18	147.78	-10.6096	-11.2521	-11.2173	-11.2521	-0.642448	0.0347654	-0.0347654	0,0,0	1435
RNA815_10104	5	209	132	179	-15.0247	-10.5011	-11.2173	-10.9949	4.52356	-0.716207	0.222392	+,0,0	1435
RNA815_10105	29	1372	1364	992	-13.1502	-7.79907	-7.87493	-8.53818	5.35114	-0.075862	-0.663247	+,0,0	1435
RNA815_10106	127	586	528	495	-11.0551	-9.02468	-9.24332	-9.53282	2.03037	-0.21864	-0.289507	+,0,0	1435
RNA815_10107.1	156.79	132.88	113.8	76.89	-10.7517	-11.1502	-11.4397	-12.1502	-0.398549	-0.289507	-0.710493	0,0,0	1435
RNA815_10107.2	37.7	42.73	38.54	36.7	-12.7027	-12.7027	-12.9092	-13.1502	0	-0.206451	-0.241008	0,0,0	824
RNA815_10107.3	27.29	23.53	23.03	24.58	-13.1502	-13.4397	-13.6096	-13.6096	-0.289507	-0.169925	0	0,0,0	772
RNA815_10108	31.86	45.76	25.02	29.5	-12.9092	-12.6096	-13.4397	-13.4397	0.29956	-0.830075	0	0,0,0	1435
RNA815_10109	120.7	82.07	71.43	102.41	-11.1178	-11.8023	-12.0861	-11.7517	-0.684498	-0.283793	0.334419	0,0,0	1435
RNA815_10110	4	4	1	4	-15.6096	-15.6096	-16.6096	-15.6096	0	-1	1	0,0,0	1435
RNA815_10111	206	240	282	294	-10.3808	-10.3059	-10.1339	-10.2877	0.0749621	0.171953	-0.153805	0,0,0	1435
RNA815_10112.1	2211.07	2943.58	3715.02	4298.33	-6.96578	-6.69975	-6.43347	-6.42849	0.266037	0.26628	0.00497911	0,0,0	1434
RNA815_10112.2	110.93	117.42	183.98	267.67	-11.2521	-11.3242	-10.7517	-10.4198	-0.0721498	0.572579	0.331844	0,0,0	610
RNA815_10113	1681	1218.72	1094.55	1013.66	-7.36171	-7.9694	-8.19179	-8.50635	-0.607683	-0.222392	-0.314565	0,0,0	1434
RNA815_10114	847.15	811.34	859.06	1002.01	-8.34755	-8.55436	-8.54355	-8.52218	-0.206812	0.0108068	0.0213737	0,0,0	1434
RNA815_10115	1192.37	1033.53	1045.54	1373.66	-7.85475	-8.20876	-8.26091	-8.07048	-0.354008	-0.0521513	0.190431	0,0,0	1434
RNA815_10116	355	323	246	334	-9.59841	-9.88172	-10.3242	-10.1018	-0.283307	-0.442518	0.222392	0,0,0	1434
RNA815_10117.1	739.06	635.91	598.63	678.91	-8.54355	-8.90228	-9.06275	-9.08608	-0.35873	-0.160465	-0.0233325	0,0,0	1434
RNA815_10117.2	300.6	231.44	186.7	195.05	-9.82828	-10.3429	-10.727	-10.8548	-0.514573	-0.384143	-0.127756	0,0,0	804
RNA815_10117.3	57.53	53.4	51.34	86.84	-12.1502	-12.4397	-12.5222	-12.0247	-0.289507	-0.0824622	0.4975	0,0,0	463
RNA815_10117.4	37.24	77.14	102.25	180.3	-12.8023	-11.9092	-11.5652	-10.9658	0.893085	0.343954	0.599462	0,0,0	407
RNA815_10118	237.49	178.09	203.96	284.84	-10.1667	-10.727	-10.6096	-10.3242	-0.5603	0.117357	0.285402	0,0,0	1434
RNA815_10119	520	432.99	500.98	737.98	-9.0474	-9.45989	-9.31502	-8.96578	-0.412495	0.144874	0.349235	0,0,0	1434
RNA815_1012.1	682.4	638.23	655.42	854.68	-8.65544	-8.90228	-8.93016	-8.75166	-0.246837	-0.027879	0.178501	0,0,0	3589
RNA815_1012.2	15.67	14.79	40.15	44.45	-13.8023	-14.0247	-12.9092	-12.9092	-0.222392	1.11548	0	0,0,0	445
RNA815_10120	101.45	60.88	63.17	73.84	-11.3617	-12.2173	-12.2173	-12.2173	-0.85561	0	0	0,0,0	1434
RNA815_10121.1	75.98	102.11	96.43	101.65	-11.8023	-11.5222	-11.6554	-11.8023	0.280108	-0.133267	-0.146841	0,0,0	1434
RNA815_10121.2	4.21	219.07	214.57	166.11	-15.0247	-10.4198	-10.5222	-11.0861	4.60486	-0.102362	-0.563901	+,0,0	737
RNA815_10122	31.85	44.88	18.05	76.21	-12.9092	-12.6096	-13.8023	-12.1502	0.29956	-1.19265	1.65208	0,0,0	1434
RNA815_10123	14	588.02	589.98	454.04	-14.0247	-9.01718	-9.07826	-9.65544	5.00749	-0.0610756	-0.577185	+,0,0	1434
RNA815_10124.1	283.06	329.27	271.84	398.36	-9.92314	-9.85475	-10.1834	-9.84146	0.068387	-0.328623	0.34192	0,0,0	1434
RNA815_10125	120.86	70.56	60.32	74.01	-11.1178	-12.0247	-12.2877	-12.2173	-0.906891	-0.263034	0.0703893	0,0,0	1434
RNA815_10126	1066.46	837.92	907.63	1464.73	-8.01718	-8.50635	-8.45989	-7.98028	-0.489169	0.0464593	0.47961	0,0,0	1433
RNA815_10127	1460.99	1113.99	956.99	936.96	-7.56252	-8.09789	-8.38564	-8.62096	-0.535371	-0.287751	-0.235317	0,0,0	1433
RNA815_10128.1	151.16	153.32	121.32	101.73	-10.8023	-10.9372	-11.3242	-11.8023	-0.13493	-0.387023	-0.478047	0,0,0	1433
RNA815_10128.2	474.68	406.9	512.91	496.65	-9.18338	-9.54355	-9.27872	-9.53282	-0.360176	0.264828	-0.254101	0,0,0	680
RNA815_10128.3	212.19	154.59	203.51	225.67	-10.3242	-10.9372	-10.6096	-10.6554	-0.612977	0.327575	-0.0458037	0,0,0	543
RNA815_10129	158.78	174.51	135.41	166.46	-10.7517	-10.7517	-11.1834	-11.0861	0	-0.431716	0.0972972	0,0,0	1433
RNA815_1013	1159	1025	1249	1898	-7.89539	-8.21732	-8.00231	-7.60683	-0.321928	0.215013	0.395485	0,0,0	3589
RNA815_10130.1	191.68	129.89	134.73	141.26	-10.4804	-11.1834	-11.1834	-11.3242	-0.703018	0	-0.140863	0,0,0	1433
RNA815_10130.2	35.75	32.96	33.25	41.51	-12.8023	-13.0247	-13.1502	-13.0247	-0.222392	-0.125531	0.125531	0,0,0	908
RNA815_10131.1	1180.9	868.5	879.53	934.11	-7.86817	-8.45989	-8.50635	-8.62665	-0.59172	-0.0464593	-0.120294	0,0,0	1433
RNA815_10131.2	119.1	115.5	92.47	133.89	-11.1502	-11.3242	-11.7027	-11.4002	-0.174029	-0.378512	0.302563	0,0,0	694
RNA815_10132.1	60.96	56.59	58.95	60.58	-12.0861	-12.3617	-12.3617	-12.5222	-0.275634	0	-0.160465	0,0,0	1433
RNA815_10132.2	36.05	30.37	23.5	24.42	-12.8023	-13.1502	-13.6096	-13.6096	-0.347923	-0.459432	0	0,0,0	858
RNA815_10133.1	86.04	91	73.13	99.06	-11.6096	-11.6554	-12.0247	-11.8023	-0.0458037	-0.369234	0.222392	0,0,0	1433
RNA815_10134.1	743.75	542.45	564.4	568.81	-8.53282	-9.13391	-9.14203	-9.33352	-0.601082	-0.00812788	-0.191481	0,0,0	1433
RNA815_10134.2	83.25	75.55	44.6	37.19	-11.6554	-11.9092	-12.7027	-13.1502	-0.253757	-0.793549	-0.447459	0,0,0	474
RNA815_10135.1	464.07	470.65	530.69	647.3	-9.20876	-9.33352	-9.2346	-9.15021	-0.124755	0.098915	0.0843922	0,0,0	1433
RNA815_10135.2	20.54	19.55	28.28	30.85	-13.6096	-13.8023	-13.2877	-13.4397	-0.192645	0.514573	-0.152003	0,0,0	426
RNA815_10135.3	99.39	94.8	123.03	137.85	-11.4002	-11.6096	-11.3242	-11.3617	-0.209453	0.285402	-0.0374747	0,0,0	405
RNA815_10136	163.24	167	184	228.96	-10.7027	-10.8023	-10.7517	-10.6324	-0.0995357	0.0506261	0.119299	0,0,0	1433
RNA815_10137	75	61.99	60	53	-11.8023	-12.2173	-12.2877	-12.7027	-0.415037	-0.0703893	-0.415037	0,0,0	1433
RNA815_10138	47	35	33	40	-12.4397	-13.0247	-13.1502	-13.0247	-0.584963	-0.125531	0.125531	0,0,0	1433
RNA815_10139	97.58	44.19	48.5	53.22	-11.4397	-12.7027	-12.6096	-12.7027	-1.26303	0.0931094	-0.0931094	0,0,0	1433
RNA815_1014	92.41	2407.08	2223.4	2063.7	-11.5222	-6.98942	-7.17293	-7.48552	4.53276	-0.183508	-0.31259	+,0,0	3589
RNA815_10140	127	200.96	167	218.75	-11.0551	-10.5436	-10.8817	-10.7027	0.5115	-0.338169	0.17897	0,0,0	1433
RNA815_10141	19.54	47.76	59	63.71	-13.6096	-12.5222	-12.3617	-12.4397	1.08746	0.160465	-0.0780025	0,0,0	1433
RNA815_10142	587.42	459.15	366.12	643.02	-8.87493	-9.37124	-9.76415	-9.15843	-0.496305	-0.392915	0.605721	0,0,0	1432
RNA815_10143	857.4	950.27	896.78	866.64	-8.32887	-8.32887	-8.48036	-8.73312	0	-0.151488	-0.252766	0,0,0	1432
RNA815_10144	170.42	165.62	108.87	160.72	-10.6324	-10.8283	-11.4804	-11.1502	-0.19592	-0.652077	0.330149	0,0,0	1432
RNA815_10145	448.93	363.73	400.45	457.81	-9.26091	-9.70275	-9.63236	-9.64386	-0.441838	0.0703893	-0.0114956	0,0,0	1432
RNA815_10146	63.36	60.04	71.48	83.89	-12.0247	-12.2173	-12.0861	-12.0247	-0.192645	0.131245	0.0614005	0,0,0	1432
RNA815_10147	193.46	339	438	463.99	-10.4599	-9.80229	-9.51161	-9.63236	0.657608	0.290677	-0.120752	0,0,0	1432
RNA815_10148.1	36.62	27.37	15.45	23.73	-12.8023	-13.2877	-14.0247	-13.8023	-0.485427	-0.736966	0.222392	0,0,0	1432
RNA815_10148.2	5.32	4.62	2.57	1.27	-15.0247	-15.0247	-15.6096	-16.6096	0	-0.584963	-1	0,0,0	250
RNA815_10149	84	86	135	140	-11.6554	-11.7517	-11.1834	-11.3242	-0.0962153	0.568284	-0.140863	0,0,0	1432
RNA815_1015.1	731.17	902.61	1040.69	1435.16	-8.55979	-8.40019	-8.26534	-8.00973	0.159605	0.134843	0.255617	0,0,0	3589
RNA815_1015.2	2.09	1.15	2.47	1.09	-15.6096	-16.6096	-15.6096	-16.6096	-1	1	-1	0,0,0	480
RNA815_1015.3	2.24	2.64	4.31	2.41	-15.6096	-15.6096	-15.6096	-15.6096	0	0	0	0,0,0	430
RNA815_10150	401	263	222	151	-9.41982	-10.1667	-10.4804	-11.2173	-0.746881	-0.31366	-0.736966	0,0,0	1432
RNA815_10151.1	11.98	109.02	85.15	96.09	-14.2877	-11.4002	-11.8023	-11.8548	2.88753	-0.402098	-0.0524674	+,0,0	1432
RNA815_10151.2	4.02	19.98	12.85	9.91	-15.6096	-13.6096	-14.2877	-14.6096	2	-0.678072	-0.321928	0,0,0	655
RNA815_10152.1	17496.9	15254.7	16956.2	28507.1	-3.9837	-4.32771	-4.24359	-3.69956	-0.344007	0.0841189	0.544032	0,0,0	1431
RNA815_10152.2	41620.1	38085.6	34990.5	56981.4	-2.7336	-3.00787	-3.19853	-2.7005	-0.274266	-0.190657	0.498029	0,0,0	641
RNA815_10152.3	6699.11	6566.56	6054.27	7381.7	-5.36825	-5.54355	-5.72853	-5.64819	-0.175298	-0.184975	0.0803357	0,0,0	603
RNA815_10153.1	1877.9	1570.41	1643.23	1493.82	-7.20237	-7.60402	-7.60683	-7.95143	-0.401643	-0.00280953	-0.344604	0,0,0	1431
RNA815_10153.2	382.72	390.83	264.24	225.63	-9.4907	-9.59841	-10.2346	-10.6554	-0.107714	-0.636188	-0.420843	0,0,0	1242
RNA815_10153.3	491.12	456.7	469.08	438.65	-9.13391	-9.38082	-9.40997	-9.71482	-0.246915	-0.0291463	-0.304855	0,0,0	1060
RNA815_10154	57.67	50.13	34.59	67.82	-12.1502	-12.5222	-13.0247	-12.3617	-0.371969	-0.5025	0.662965	0,0,0	1431
RNA815_10155	1300.61	839.25	818.84	893.6	-7.73006	-8.50635	-8.60964	-8.69078	-0.776295	-0.103288	-0.0811368	0,0,0	1431
RNA815_10156.1	1118.34	840.31	754.67	774.07	-7.94786	-8.50635	-8.727	-8.89539	-0.55849	-0.220645	-0.168398	0,0,0	1431
RNA815_10156.2	182.49	97.69	113.34	148.92	-10.5436	-11.5652	-11.4397	-11.2521	-1.0217	0.125531	0.187627	0,0,0	468
RNA815_10157	1914.98	1135	1015	1699.99	-7.17293	-8.07437	-8.3013	-7.76415	-0.901436	-0.226936	0.537151	0,0,0	1431
RNA815_10158	36	1075.73	982.39	934.71	-12.8023	-8.15021	-8.34755	-8.62665	4.65208	-0.197337	-0.279101	+,0,0	1431
RNA815_10159.1	220.41	226.62	206.18	243.34	-10.2698	-10.3808	-10.5873	-10.5436	-0.111031	-0.206451	0.0437214	0,0,0	1431
RNA815_10159.2	45.55	26.34	63.82	45.66	-12.5222	-13.2877	-12.2173	-12.9092	-0.765535	1.07039	-0.691878	0,0,0	868
RNA815_1016	1039	975.01	1059.2	1314.2	-8.05505	-8.29223	-8.23895	-8.13391	-0.237176	0.0532748	0.105046	0,0,0	3587
RNA815_10160	49	1988.64	2133.65	1727.08	-12.3617	-7.26534	-7.23243	-7.74236	5.09637	0.0329146	-0.509932	+,0,0	1431
RNA815_10161	212.6	378.54	429.09	456.39	-10.3242	-9.64386	-9.53282	-9.65544	0.680382	0.111031	-0.122619	0,0,0	1431
RNA815_10162.1	232.1	181.71	232.49	211.4	-10.2002	-10.7027	-10.4198	-10.7517	-0.5025	0.282934	-0.331844	0,0,0	1431
RNA815_10162.2	21.89	29.29	34.51	22.6	-13.4397	-13.1502	-13.0247	-13.8023	0.289507	0.125531	-0.777608	0,0,0	594
RNA815_10163.1	209	173	204.17	226.37	-10.3617	-10.7768	-10.5873	-10.6554	-0.415037	0.189478	-0.0681715	0,0,0	1431
RNA815_10163.2	0	0	4.83	2.63	-16.6096	-16.6096	-15.0247	-15.6096	0	1.58496	-0.584963	0,0,0	453
RNA815_10164	156	114.02	112	132.18	-10.7768	-11.3617	-11.4397	-11.4002	-0.584963	-0.0780025	0.0395284	0,0,0	1431
RNA815_10165	521.59	313.82	252.62	294.28	-9.0474	-9.92314	-10.2877	-10.2877	-0.875742	-0.364572	0	0,0,0	1431
RNA815_10166	59	81.05	119	163	-12.1502	-11.8548	-11.3617	-11.1178	0.295456	0.49304	0.243926	0,0,0	1431
RNA815_10167	35.59	46.49	32	31.06	-12.8023	-12.6096	-13.1502	-13.4397	0.192645	-0.540568	-0.289507	0,0,0	1431
RNA815_10168	69.82	88.76	103.54	93.52	-11.9092	-11.7027	-11.5652	-11.9092	0.206451	0.137504	-0.343954	0,0,0	1431
RNA815_10169.1	7	121.29	103.69	79.54	-14.6096	-11.2521	-11.5652	-12.1502	3.35755	-0.313158	-0.584963	+,0,0	1431
RNA815_10169.2	1	32.71	20.31	23.26	-16.6096	-13.0247	-13.8023	-13.8023	3.58496	-0.777608	0	+,0,0	489
RNA815_1017.1	2890.93	1826.59	1446.86	1636.21	-6.58035	-7.38805	-7.79266	-7.81848	-0.8077	-0.404603	-0.0258207	0,0,0	3586
RNA815_1017.2	3435.85	1889.42	1313.05	1173.77	-6.33119	-7.33818	-7.93016	-8.29676	-1.00699	-0.591983	-0.366597	0,0,0	468
RNA815_1017.3	197.23	124.4	94.64	80.45	-10.4397	-11.2173	-11.7027	-12.0861	-0.777608	-0.485427	-0.383329	0,0,0	222
RNA815_10170	7117.17	9678.47	11487.4	13964	-5.28097	-4.98393	-4.80511	-4.72891	0.297034	0.178826	0.076197	0,0,0	1430
RNA815_10171	269.8	228.2	224.51	242.76	-9.99493	-10.3808	-10.4599	-10.5436	-0.385891	-0.0790716	-0.0836579	0,0,0	1430
RNA815_10172	219.8	460.91	433.98	598.53	-10.2877	-9.37124	-9.52218	-9.26091	0.916477	-0.150942	0.261265	0,0,0	1430
RNA815_10173	626	574	582	581	-8.78309	-9.05505	-9.10185	-9.30586	-0.27196	-0.0467942	-0.204014	0,0,0	1430
RNA815_10174.1	225.24	167	113.54	163.84	-10.2521	-10.8023	-11.4397	-11.1178	-0.550197	-0.63743	0.321928	0,0,0	1430
RNA815_10174.2	11.76	9	3.46	19.16	-14.2877	-14.6096	-15.6096	-14.0247	-0.321928	-1	1.58496	0,0,0	423
RNA815_10175	256.19	167	245.01	333.09	-10.0551	-10.8023	-10.3429	-10.1018	-0.747234	0.459432	0.241008	0,0,0	1430
RNA815_10176	126	105	95	128	-11.0551	-11.4804	-11.6554	-11.4397	-0.425306	-0.175087	0.215729	0,0,0	1430
RNA815_10177	170.6	120.9	101.23	139.3	-10.6324	-11.2877	-11.5652	-11.3242	-0.655352	-0.277534	0.241008	0,0,0	1430
RNA815_10178	7756.26	5268.64	4666.79	4544.4	-5.15688	-5.86061	-6.10383	-6.34755	-0.703725	-0.24322	-0.243717	0,0,0	1429
RNA815_10179	135.56	134.6	204.82	301.95	-10.9658	-11.1178	-10.5873	-10.2346	-0.152003	0.530515	0.352672	0,0,0	1429
RNA815_1018.1	232.75	204.4	150.41	189.05	-10.2002	-10.5222	-11.0247	-10.9092	-0.321928	-0.5025	0.115477	0,0,0	3586
RNA815_1018.2	37.34	25.81	11.55	8.65	-12.8023	-13.4397	-14.2877	-15.0247	-0.63743	-0.847997	-0.736966	0,0,0	466
RNA815_1018.3	12.38	6.16	0	6.76	-14.2877	-15.0247	-16.6096	-15.0247	-0.736966	-1.58496	1.58496	0,0,0	430
RNA815_10180.1	407.62	214.64	162.27	126.16	-9.40019	-10.4599	-10.9092	-11.4804	-1.05971	-0.449307	-0.571157	0,0,0	1429
RNA815_10180.2	313.7	116.08	103.59	153.41	-9.77675	-11.3242	-11.5652	-11.2173	-1.54749	-0.241008	0.347923	0,0,0	860
RNA815_10181	237.52	165.95	132.66	200.32	-10.1667	-10.8283	-11.2173	-10.8283	-0.661584	-0.389042	0.389042	0,0,0	1429
RNA815_10182	468.92	446.76	393.66	377.42	-9.20025	-9.40997	-9.65544	-9.92314	-0.209719	-0.245476	-0.267696	0,0,0	1429
RNA815_10183.1	28.12	565.5	558.4	445.17	-13.1502	-9.07048	-9.15843	-9.69078	4.07973	-0.0879477	-0.532348	+,0,0	1429
RNA815_10183.2	32.88	1263.32	1102.43	875.93	-12.9092	-7.91964	-8.18338	-8.7209	4.98956	-0.263733	-0.537522	+,0,0	1382
RNA815_10183.3	0	6.32	5.57	5.51	-16.6096	-15.0247	-15.0247	-15.6096	1.58496	0	-0.584963	0,0,0	429
RNA815_10184	70.4	86.07	66.54	129.69	-11.9092	-11.7517	-12.1502	-11.4397	0.157541	-0.398549	0.710493	0,0,0	1429
RNA815_10185	125	110	129	165	-11.0861	-11.4002	-11.2521	-11.0861	-0.314109	0.148099	0.16601	0,0,0	1429
RNA815_10186	188	200	224	212	-10.5011	-10.5652	-10.4599	-10.7517	-0.0641303	0.105353	-0.291766	0,0,0	1429
RNA815_10187	93	49	53	50	-11.4804	-12.5222	-12.5222	-12.8023	-1.04182	0	-0.280108	0,0,0	1429
RNA815_10188	18.19	23.14	17.12	44.26	-13.6096	-13.4397	-14.0247	-12.9092	0.169925	-0.584963	1.11548	0,0,0	1429
RNA815_10189	3149.79	3838.66	4505.26	5063.35	-6.45609	-6.31732	-6.15534	-6.19179	0.13877	0.161978	-0.0364468	0,0,0	1428
RNA815_1019.1	796.89	697.9	617.71	725.01	-8.43471	-8.77044	-9.01718	-8.98759	-0.335722	-0.246747	0.0295948	0,0,0	3584
RNA815_1019.2	21.98	21.08	9.39	19.44	-13.4397	-13.6096	-14.6096	-14.0247	-0.169925	-1	0.584963	0,0,0	449
RNA815_10190	1051.05	1161	1574.77	1540.19	-8.03599	-8.03978	-7.67006	-7.90574	-0.00379158	0.369724	-0.235676	0,0,0	1428
RNA815_10191.1	933.32	889.72	1002.4	1117.72	-8.20876	-8.42477	-8.31962	-8.36647	-0.216004	0.105144	-0.0468449	0,0,0	1428
RNA815_10191.2	623.68	586.28	634.6	653.28	-8.78946	-9.02468	-8.97302	-9.14203	-0.235216	0.0516621	-0.169019	0,0,0	1086
RNA815_10192.1	6.95	990.24	854.5	715.2	-14.6096	-8.26979	-8.54894	-9.00973	6.33985	-0.279154	-0.460783	+,0,0	1428
RNA815_10192.2	11.15	262.95	217.73	165.88	-14.2877	-10.1667	-10.5011	-11.0861	4.12102	-0.334419	-0.584963	+,0,0	975
RNA815_10193	117	133	93	116	-11.1834	-11.1502	-11.7027	-11.6096	0.0331669	-0.552541	0.0931094	0,0,0	1428
RNA815_10194.1	173.61	180.51	148.89	131.63	-10.6096	-10.7027	-11.0551	-11.4002	-0.0931094	-0.352302	-0.345135	0,0,0	1428
RNA815_10194.2	2.14	1	5.01	1	-15.6096	-16.6096	-15.0247	-16.6096	-1	1.58496	-1.58496	0,0,0	344
RNA815_10195	603.44	601.9	514.45	588.48	-8.83485	-8.98759	-9.27872	-9.28771	-0.152735	-0.291135	-0.00898878	0,0,0	1428
RNA815_10196	35	45	14	52	-12.8023	-12.6096	-14.2877	-12.7027	0.192645	-1.67807	1.58496	0,0,0	1428
RNA815_10197	4031.99	2947.99	2464.98	2501.92	-6.10086	-6.69825	-7.02468	-7.20876	-0.597393	-0.326429	-0.184083	0,0,0	1427
RNA815_10198.1	4720.71	3604.64	3064.06	3350.84	-5.87324	-6.40752	-6.71028	-6.78627	-0.534278	-0.302767	-0.0759897	0,0,0	1427
RNA815_10198.2	2.05	3.37	11.28	4.1	-15.6096	-15.6096	-14.2877	-15.6096	0	1.32193	-1.32193	0,0,0	377
RNA815_10198.3	150.23	94.98	79.65	140.05	-10.8283	-11.6096	-11.9092	-11.3242	-0.78136	-0.29956	0.584963	0,0,0	325
RNA815_10199	1552	1943	1746	1275	-7.47521	-7.29903	-7.51953	-8.17919	0.176186	-0.2205	-0.65966	0,0,0	1427
RNA815_102.1	1304.08	902.24	921.58	1094.82	-7.727	-8.40507	-8.43972	-8.39532	-0.678072	-0.0346461	0.0443941	0,0,0	7618
RNA815_102.2	53.32	31.98	50.9	44.68	-12.2877	-13.1502	-12.5222	-12.9092	-0.862496	0.628031	-0.387023	0,0,0	512
RNA815_102.3	21.15	18.86	24.4	36.94	-13.4397	-13.8023	-13.4397	-13.1502	-0.36257	0.36257	0.289507	0,0,0	454
RNA815_102.4	69.26	55.88	48.48	68.7	-11.9092	-12.3617	-12.6096	-12.2877	-0.452512	-0.247928	0.321928	0,0,0	445
RNA815_102.5	38.4	32.47	26.46	44.2	-12.7027	-13.0247	-13.4397	-12.9092	-0.321928	-0.415037	0.530515	0,0,0	430
RNA815_102.6	1.4	0	0	0	-15.6096	-16.6096	-16.6096	-16.6096	-1	0	0	0,0,0	394
RNA815_1020	6224	3707	3334	4876	-5.47457	-6.36766	-6.58866	-6.2466	-0.893085	-0.221003	0.34206	0,0,0	3584
RNA815_10200	1912	1765.99	1633.98	1849.92	-7.17501	-7.43721	-7.61529	-7.64386	-0.262201	-0.178074	-0.0285692	0,0,0	1427
RNA815_10201.1	780.2	811.97	1008.41	1051.66	-8.46498	-8.55436	-8.31043	-8.45482	-0.0893758	0.243926	-0.14439	0,0,0	1427
RNA815_10201.2	33.8	45.03	60.47	69.34	-12.9092	-12.6096	-12.2877	-12.2877	0.29956	0.321928	0	0,0,0	895
RNA815_10202	291.04	274.58	253.5	283.95	-9.88172	-10.1018	-10.2877	-10.3242	-0.220126	-0.185867	-0.0365259	0,0,0	1427
RNA815_10203	97.51	69.81	57.01	97.68	-11.4397	-12.0247	-12.3617	-11.8548	-0.584963	-0.337035	0.50696	0,0,0	1427
RNA815_10204.1	131.26	367.91	343.29	324.4	-11.0247	-9.69078	-9.85475	-10.1339	1.3339	-0.163976	-0.279154	0,0,0	1427
RNA815_10204.2	0	6.09	19.22	5.81	-16.6096	-15.0247	-13.8023	-15.0247	1.58496	1.22239	-1.22239	0,0,0	565
RNA815_10205	83.18	98.97	104.66	142.39	-11.6554	-11.5652	-11.5222	-11.3242	0.0901978	0.0430687	0.197939	0,0,0	1427
RNA815_10206	155	154	137.94	171	-10.7768	-10.9372	-11.1502	-11.0551	-0.160465	-0.212994	0.0951572	0,0,0	1427
RNA815_10207	555	472	512	483	-8.95859	-9.33352	-9.28771	-9.57622	-0.374927	0.0458037	-0.288505	0,0,0	1427
RNA815_10208	39	45	89	143	-12.7027	-12.6096	-11.7517	-11.2877	0.0931094	0.857981	0.463947	0,0,0	1427
RNA815_10209	83	81	94.13	116	-11.6554	-11.8548	-11.7027	-11.6096	-0.199309	0.152003	0.0931094	0,0,0	1427
RNA815_1021.1	61.24	2710.45	2719.69	2286.49	-12.0861	-6.81848	-6.88172	-7.33818	5.2676	-0.0632424	-0.456457	+,0,0	3583
RNA815_10210.1	79.69	87.47	58.46	86.66	-11.7027	-11.7027	-12.3617	-12.0247	0	-0.658963	0.337035	0,0,0	1427
RNA815_10210.2	11.31	10.27	7.54	9.59	-14.2877	-14.6096	-15.0247	-14.6096	-0.321928	-0.415037	0.415037	0,0,0	435
RNA815_10211.1	14.11	37.44	22	29.48	-14.0247	-12.9092	-13.6096	-13.4397	1.11548	-0.70044	0.169925	0,0,0	1427
RNA815_10211.2	2.36	1.41	1.01	0	-15.6096	-16.6096	-16.6096	-16.6096	-1	0	0	0,0,0	438
RNA815_10212	22	16.24	11.11	29.13	-13.4397	-14.0247	-14.6096	-13.4397	-0.584963	-0.584963	1.16993	0,0,0	1427
RNA815_10213	302	338	354	383	-9.82828	-9.81522	-9.81522	-9.9092	0.0130562	0	-0.0939761	0,0,0	1427
RNA815_10214	777.32	775.71	616.63	689.33	-8.47009	-8.62096	-9.01718	-9.06275	-0.150867	-0.396228	-0.0455626	0,0,0	1426
RNA815_10215	1392	1086	1097	2152	-7.63236	-8.13797	-8.19179	-7.42477	-0.505605	-0.0538227	0.767023	0,0,0	1426
RNA815_10217	827	610	553	684	-8.38082	-8.96578	-9.17501	-9.07048	-0.584963	-0.209228	0.104531	0,0,0	1426
RNA815_10218.1	833.53	656.45	604.72	676.75	-8.37124	-8.86145	-9.0474	-9.08608	-0.490212	-0.18595	-0.0386805	0,0,0	1426
RNA815_10218.2	37.3	30.69	45.96	45.54	-12.8023	-13.1502	-12.7027	-12.9092	-0.347923	0.447459	-0.206451	0,0,0	457
RNA815_10218.3	5.29	0	0	0	-15.0247	-16.6096	-16.6096	-16.6096	-1.58496	0	0	0,0,0	439
RNA815_10219	852.87	783.81	916.03	811.42	-8.33818	-8.60402	-8.44977	-8.82828	-0.265838	0.154247	-0.378512	0,0,0	1426
RNA815_1022.1	224.23	154.59	146.58	153.14	-10.2521	-10.9372	-11.0551	-11.2173	-0.685127	-0.117836	-0.162271	0,0,0	3583
RNA815_1022.2	16.63	9.91	8.66	11.03	-13.8023	-14.6096	-14.6096	-14.6096	-0.807355	0	0	0,0,0	461
RNA815_10220	704	373	357	317	-8.61529	-9.66713	-9.80229	-10.1667	-1.05184	-0.13516	-0.364411	0,0,0	1426
RNA815_10221	221.99	311.89	244.84	281.97	-10.2698	-9.92314	-10.3429	-10.3429	0.346651	-0.419714	0	0,0,0	1426
RNA815_10222.1	263.32	328.78	312.57	307.7	-10.0247	-9.85475	-9.99493	-10.2173	0.169925	-0.140178	-0.222392	0,0,0	1426
RNA815_10222.2	98.67	100.83	100.67	125.24	-11.4002	-11.5222	-11.6096	-11.4804	-0.121991	-0.0874628	0.129283	0,0,0	690
RNA815_10222.3	35.77	17.85	41.34	49.88	-12.8023	-13.8023	-12.8023	-12.8023	-1	1	0	0,0,0	419
RNA815_10223.1	169.55	151.95	145.73	156.37	-10.6554	-10.9372	-11.0861	-11.1834	-0.281771	-0.148863	-0.0972972	0,0,0	1426
RNA815_10223.2	176.33	139.94	122.62	119.56	-10.5873	-11.0551	-11.3242	-11.5652	-0.467779	-0.269187	-0.241008	0,0,0	1035
RNA815_10223.3	87.09	74.08	88.27	97.04	-11.6096	-11.9658	-11.8023	-11.8548	-0.356144	0.163499	-0.0524674	0,0,0	615
RNA815_10224	256.02	210.8	201.05	208.6	-10.0705	-10.4804	-10.6096	-10.7768	-0.409876	-0.129283	-0.16711	0,0,0	1426
RNA815_10225	167.2	148.14	110.33	150.55	-10.6789	-10.9949	-11.4804	-11.2173	-0.316027	-0.485427	0.263034	0,0,0	1426
RNA815_10226	77.51	113.61	108.47	101.37	-11.7517	-11.3617	-11.4804	-11.8023	0.389947	-0.118644	-0.321928	0,0,0	1426
RNA815_10227	18	38	29.88	36.64	-13.6096	-12.9092	-13.2877	-13.1502	0.70044	-0.378512	0.137504	0,0,0	1426
RNA815_10228	211.82	151.21	126.82	141.83	-10.3242	-10.9658	-11.2877	-11.3242	-0.641546	-0.321928	-0.0365259	0,0,0	1426
RNA815_10229	270	169	126	131	-9.98028	-10.8023	-11.2877	-11.4397	-0.822002	-0.485427	-0.152003	0,0,0	1426
RNA815_1023	335.15	293.22	289.17	287.93	-9.6789	-10.0097	-10.1018	-10.3059	-0.330824	-0.0921182	-0.204014	0,0,0	3582
RNA815_10230	83.66	54.17	46.16	58.94	-11.6554	-12.3617	-12.7027	-12.5222	-0.706269	-0.341037	0.180572	0,0,0	1426
RNA815_10231	172.96	131.81	177.84	213.85	-10.6324	-11.1502	-10.8023	-10.727	-0.517848	0.347923	0.0752881	0,0,0	1426
RNA815_10232	108	83	70	58	-11.2877	-11.8023	-12.0861	-12.5222	-0.514573	-0.283793	-0.436099	0,0,0	1426
RNA815_10233	57	24	14	27	-12.1502	-13.4397	-14.2877	-13.6096	-1.28951	-0.847997	0.678072	0,0,0	1426
RNA815_10234	456	342	252	336	-9.2346	-9.78946	-10.3059	-10.0861	-0.55486	-0.516398	0.219781	0,0,0	1425
RNA815_10235.1	749.35	508.92	514.4	547.53	-8.52218	-9.22594	-9.27872	-9.39047	-0.703759	-0.0527874	-0.111748	0,0,0	1425
RNA815_10235.2	522.35	379.67	381.9	413.98	-9.03978	-9.64386	-9.70275	-9.78946	-0.604071	-0.0588937	-0.0867116	0,0,0	1179
RNA815_10236	458	436.11	487.77	778.45	-9.2346	-9.44977	-9.35225	-8.88854	-0.215168	0.0975165	0.463711	0,0,0	1425
RNA815_10237.1	158.88	183.85	264.95	332.76	-10.7517	-10.6789	-10.2346	-10.1018	0.0727563	0.444302	0.132755	0,0,0	1425
RNA815_10237.2	51.01	60.69	61.97	83.79	-12.3617	-12.2173	-12.2877	-12.0247	0.14439	-0.0703893	0.263034	0,0,0	764
RNA815_10238	49.2	89.15	73.25	82.7	-12.3617	-11.7027	-12.0247	-12.0861	0.658963	-0.321928	-0.0614005	0,0,0	1425
RNA815_10239	352.63	410.16	640.94	762.49	-9.60964	-9.53282	-8.95859	-8.91615	0.0768156	0.574236	0.0424353	0,0,0	1425
RNA815_1024	477.71	562	606.96	798.03	-9.1667	-9.08608	-9.03978	-8.85475	0.0806185	0.0462937	0.185032	0,0,0	3580
RNA815_10240	272.85	156.01	181.77	156.75	-9.96578	-10.9092	-10.7517	-11.1834	-0.943416	0.157541	-0.431716	0,0,0	1425
RNA815_10241	93.9	60.94	103.52	185.32	-11.4804	-12.2173	-11.5652	-10.9372	-0.736966	0.652077	0.628031	0,0,0	1425
RNA815_10242	149.52	96.57	110.64	154.76	-10.8283	-11.5652	-11.4804	-11.1834	-0.736966	0.0848889	0.296982	0,0,0	1425
RNA815_10243	80	91.66	106	172.95	-11.7027	-11.6554	-11.5222	-11.0247	0.0473057	0.133267	0.4975	0,0,0	1425
RNA815_10244.1	478.44	366.89	355.34	331.36	-9.1667	-9.69078	-9.80229	-10.1178	-0.52408	-0.111508	-0.315502	0,0,0	1424
RNA815_10244.2	164.56	148.11	143.66	172.64	-10.7027	-10.9949	-11.0861	-11.0247	-0.292181	-0.0911479	0.0614005	0,0,0	1265
RNA815_10245.1	1852.17	1140.41	976.69	838.07	-7.22162	-8.06661	-8.35698	-8.78309	-0.844985	-0.290366	-0.426117	0,0,0	1424
RNA815_10245.2	136.99	90.86	95.78	78.9	-10.9658	-11.6554	-11.6554	-12.1502	-0.68966	0	-0.494765	0,0,0	613
RNA815_10246	1391	1050.94	1057.99	1313.99	-7.63523	-8.18338	-8.24332	-8.13391	-0.54815	-0.0599425	0.109411	0,0,0	1424
RNA815_10247	101.7	104.42	89.14	119.14	-11.3617	-11.4804	-11.7517	-11.5652	-0.118644	-0.271302	0.186413	0,0,0	1424
RNA815_10248	379	507	671	824	-9.50112	-9.2346	-8.89539	-8.80874	0.266515	0.339206	0.0866544	0,0,0	1424
RNA815_10249.1	241.06	250.9	297.17	377.1	-10.1502	-10.2346	-10.0551	-9.92314	-0.0843922	0.179549	0.131912	0,0,0	1424
RNA815_10249.2	33.48	35.06	45.61	78.54	-12.9092	-13.0247	-12.7027	-12.1502	-0.115477	0.321928	0.552541	0,0,0	539
RNA815_1025	653.9	446.56	517.96	632.51	-8.7209	-9.40997	-9.26979	-9.18338	-0.689071	0.140178	0.0864148	0,0,0	3579
RNA815_10250	182.64	213.72	250.14	322.59	-10.5436	-10.4599	-10.3059	-10.1502	0.0836579	0.154034	0.155651	0,0,0	1424
RNA815_10251	948	682	621	678	-8.18758	-8.80229	-9.00973	-9.08608	-0.61471	-0.207442	-0.0763509	0,0,0	1424
RNA815_10252	115.01	77	56	82	-11.1834	-11.9092	-12.4397	-12.0861	-0.725825	-0.530515	0.353637	0,0,0	1424
RNA815_10253	19	17	8	11.29	-13.6096	-13.8023	-15.0247	-14.6096	-0.192645	-1.22239	0.415037	0,0,0	1424
RNA815_10254	198.92	239.67	291.71	371.09	-10.4198	-10.3059	-10.0861	-9.95143	0.113956	0.219781	0.13465	0,0,0	1423
RNA815_10255.1	845.73	618.36	660.36	876.87	-8.34755	-8.9443	-8.91615	-8.71482	-0.596759	0.028151	0.201331	0,0,0	1423
RNA815_10255.2	120.21	85.61	88.42	132.22	-11.1502	-11.7517	-11.7517	-11.4002	-0.601451	0	0.351472	0,0,0	922
RNA815_10256.1	166.08	133	99.28	101.92	-10.6789	-11.1502	-11.6096	-11.7517	-0.471306	-0.459432	-0.142019	0,0,0	1423
RNA815_10256.2	17.98	0	3.97	0	-13.8023	-16.6096	-15.6096	-16.6096	-2.80735	1	-1	-,0,0	465
RNA815_10257	335.92	361.12	390.42	404.98	-9.6789	-9.71482	-9.66713	-9.82828	-0.0359196	0.0476967	-0.161155	0,0,0	1423
RNA815_10258	147.79	213	273	352.81	-10.8548	-10.4599	-10.1834	-10.0247	0.39486	0.276518	0.158698	0,0,0	1423
RNA815_10259	37.01	63.14	65.99	91.25	-12.8023	-12.1502	-12.1502	-11.9092	0.652077	0	0.241008	0,0,0	1423
RNA815_1026	1206.2	1328.74	1676.71	2393.51	-7.83815	-7.84477	-7.57897	-7.27202	-0.00661788	0.265796	0.306955	0,0,0	3578
RNA815_10260	91.77	124.87	115.31	154.7	-11.5222	-11.2173	-11.4002	-11.1834	0.304855	-0.182864	0.216811	0,0,0	1423
RNA815_10261	418.17	366.74	422.39	562.53	-9.36171	-9.69078	-9.56525	-9.35225	-0.329064	0.125531	0.212994	0,0,0	1423
RNA815_10262	469	508.09	609.98	660.61	-9.20025	-9.22594	-9.03221	-9.12582	-0.0256866	0.193725	-0.0936131	0,0,0	1423
RNA815_10263	231	255	245	207	-10.2173	-10.2173	-10.3429	-10.7768	0	-0.125531	-0.433897	0,0,0	1423
RNA815_10264.1	131.49	133.88	124.74	105.72	-11.0247	-11.1178	-11.2877	-11.7027	-0.0931094	-0.169925	-0.415037	0,0,0	1423
RNA815_10264.2	35.51	69.12	77.26	43.28	-12.8023	-12.0247	-11.9658	-12.9092	0.777608	0.0588937	-0.943416	0,0,0	1358
RNA815_10266	2774.13	2822.23	3415.08	4394.6	-6.63953	-6.76102	-6.55436	-6.39654	-0.121483	0.206659	0.157822	0,0,0	1422
RNA815_10267	819.63	630.09	446.08	459.27	-8.39532	-8.91615	-9.48036	-9.64386	-0.520832	-0.564204	-0.163499	0,0,0	1422
RNA815_10268.1	508.93	357.92	250.64	165.28	-9.07826	-9.727	-10.3059	-11.0861	-0.648738	-0.578862	-0.780219	0,0,0	1422
RNA815_10268.2	977.14	391.91	267.25	175.58	-8.14203	-9.59841	-10.2173	-11.0247	-1.45638	-0.61891	-0.807355	0,0,0	1046
RNA815_10269	163.75	269.88	634.78	937.93	-10.7027	-10.1339	-8.97302	-8.62096	0.568843	1.16089	0.35206	0,0,0	1422
RNA815_1027.1	1228.77	1064.87	1244.59	1600.16	-7.81198	-8.16256	-8.00973	-7.85142	-0.350578	0.15283	0.15831	0,0,0	3577
RNA815_1027.2	15.53	9.27	13.41	22.58	-13.8023	-14.6096	-14.2877	-13.8023	-0.807355	0.321928	0.485427	0,0,0	453
RNA815_1027.3	7.71	10.86	9	0	-14.6096	-14.2877	-14.6096	-16.6096	0.321928	-0.321928	-2	0,0,0	434
RNA815_10270	35.62	28.7	20.31	30.91	-12.8023	-13.2877	-13.8023	-13.4397	-0.485427	-0.514573	0.36257	0,0,0	1422
RNA815_10271	335.74	243.89	243.1	310.66	-9.6789	-10.2698	-10.3429	-10.2002	-0.590887	-0.0730635	0.142604	0,0,0	1422
RNA815_10272	160.35	240.78	200.62	198.19	-10.727	-10.2877	-10.6324	-10.8283	0.439285	-0.344648	-0.19592	0,0,0	1422
RNA815_10273.1	49.79	46.12	48.13	48.69	-12.3617	-12.6096	-12.6096	-12.8023	-0.247928	0	-0.192645	0,0,0	1422
RNA815_10274	70.34	55.39	28	32.08	-11.9092	-12.3617	-13.2877	-13.2877	-0.452512	-0.925999	0	0,0,0	1422
RNA815_10275	72	87.69	125.21	133.14	-11.8548	-11.7027	-11.2877	-11.4002	0.152003	0.415037	-0.112475	0,0,0	1422
RNA815_10276	190	139	111.07	140	-10.4804	-11.0861	-11.4397	-11.3242	-0.605721	-0.353637	0.115477	0,0,0	1422
RNA815_10277	94.71	68.39	69.27	118.73	-11.4804	-12.0861	-12.0861	-11.5652	-0.605721	0	0.520832	0,0,0	1422
RNA815_10278	318.89	215.87	234.91	345.18	-9.75166	-10.4599	-10.4002	-10.0551	-0.708234	0.0597062	0.345135	0,0,0	1422
RNA815_10279	15	468	418	351	-14.0247	-9.34285	-9.57622	-10.0247	4.68182	-0.233364	-0.448461	+,0,0	1422
RNA815_1028.1	556.19	432.04	416.09	506.44	-8.95143	-9.45989	-9.57622	-9.50112	-0.508464	-0.116324	0.0751015	0,0,0	3576
RNA815_1028.2	38.81	48.74	20.73	31.87	-12.7027	-12.5222	-13.8023	-13.2877	0.180572	-1.28011	0.514573	0,0,0	661
RNA815_10280	384.97	547.39	612.98	699.49	-9.48036	-9.11779	-9.02468	-9.03978	0.36257	0.0931094	-0.0151069	0,0,0	1421
RNA815_10281	142.38	143.38	157.18	193.78	-10.9092	-11.0247	-10.9658	-10.8817	-0.115477	0.0588937	0.0840643	0,0,0	1421
RNA815_10282.1	317.59	329.59	380.09	472.41	-9.75166	-9.84146	-9.71482	-9.59841	-0.0897967	0.126633	0.116409	0,0,0	1421
RNA815_10282.2	3.41	1.41	1.91	9.59	-15.6096	-16.6096	-15.6096	-14.6096	-1	1	1	0,0,0	269
RNA815_10283	316.09	236.2	224.34	231.06	-9.76415	-10.3242	-10.4599	-10.6324	-0.560088	-0.135655	-0.172467	0,0,0	1421
RNA815_10284	920	645	539	549	-8.23026	-8.88172	-9.20876	-9.39047	-0.651458	-0.327041	-0.181711	0,0,0	1421
RNA815_10285.1	861.44	592.81	596.83	570.7	-8.32424	-9.00973	-9.06275	-9.33352	-0.685489	-0.0530184	-0.27077	0,0,0	1421
RNA815_10285.2	196.8	177.54	148.27	154.11	-10.4397	-10.727	-11.0551	-11.1834	-0.287282	-0.328054	-0.128324	0,0,0	482
RNA815_10286.1	190.25	204.75	250.8	207.61	-10.4804	-10.5222	-10.3059	-10.7768	-0.0418202	0.216318	-0.470891	0,0,0	1421
RNA815_10286.2	306.6	382.26	371.15	312.7	-9.80229	-9.63236	-9.73928	-10.2002	0.169925	-0.106915	-0.460974	0,0,0	213
RNA815_10287	189.26	165.11	106.1	217.25	-10.5011	-10.8283	-11.5222	-10.7027	-0.327165	-0.693897	0.819428	0,0,0	1421
RNA815_10288	14	21.99	37.98	39	-14.0247	-13.6096	-12.9092	-13.0247	0.415037	0.70044	-0.115477	0,0,0	1421
RNA815_10289	211	200	251	290	-10.3429	-10.5652	-10.3059	-10.3059	-0.222392	0.259387	0	0,0,0	1421
RNA815_1029	515	472	381	481	-9.06275	-9.33352	-9.70275	-9.57622	-0.27077	-0.369234	0.126532	0,0,0	3576
RNA815_10290	333	335	358.11	425	-9.69078	-9.82828	-9.80229	-9.75166	-0.137504	0.0259952	0.0506261	0,0,0	1421
RNA815_10291	196	250	305	282	-10.4397	-10.2346	-10.0247	-10.3429	0.205114	0.209923	-0.318176	0,0,0	1421
RNA815_10292	286	253	369	446	-9.9092	-10.2173	-9.75166	-9.69078	-0.308122	0.465664	0.0608822	0,0,0	1421
RNA815_10293	327.95	456.69	474.84	520.39	-9.71482	-9.38082	-9.39047	-9.47009	0.334001	-0.00965017	-0.0796172	0,0,0	1421
RNA815_10294	242	235	209.98	219	-10.1502	-10.3242	-10.5652	-10.7027	-0.174029	-0.241008	-0.137504	0,0,0	1421
RNA815_10295	109	107	106.01	155.44	-11.2877	-11.4397	-11.5222	-11.1834	-0.152003	-0.0824622	0.338802	0,0,0	1421
RNA815_10296	25.68	16.87	18.92	15.74	-13.2877	-13.8023	-13.8023	-14.2877	-0.514573	0	-0.485427	0,0,0	1421
RNA815_10297	609.56	958.14	702.53	704.25	-8.82174	-8.31502	-8.82828	-9.03221	0.506718	-0.513261	-0.203931	0,0,0	1420
RNA815_10298	749.04	662.39	723.98	955.49	-8.52218	-8.84809	-8.78946	-8.59283	-0.325912	0.0586277	0.196629	0,0,0	1420
RNA815_10299	865.16	534.64	631.67	680.13	-8.31502	-9.15021	-8.98028	-9.07826	-0.835189	0.169925	-0.0979752	0,0,0	1420
RNA815_103	808	741	824	1131.97	-8.41488	-8.68483	-8.59841	-8.34755	-0.269944	0.0864148	0.250868	0,0,0	7607
RNA815_1030.1	1012.14	1007.79	1159.68	1067.71	-8.09	-8.24332	-8.10979	-8.43471	-0.153314	0.133524	-0.32492	0,0,0	3575
RNA815_1030.2	12.41	17.35	15.61	10.4	-14.2877	-13.8023	-14.0247	-14.6096	0.485427	-0.222392	-0.584963	0,0,0	456
RNA815_10300	219.69	337.6	447.17	450.69	-10.2877	-9.81522	-9.48036	-9.66713	0.472488	0.334867	-0.186769	0,0,0	1420
RNA815_10301	59	1536	1459	1324	-12.1502	-7.6381	-7.77992	-8.12582	4.51211	-0.141821	-0.345907	+,0,0	1420
RNA815_10302	136.25	173.71	205.02	203.69	-10.9658	-10.7517	-10.5873	-10.8023	0.214125	0.164387	-0.215013	0,0,0	1420
RNA815_10303	165.23	144.45	136.02	199.75	-10.6789	-11.0247	-11.1834	-10.8283	-0.345775	-0.158698	0.355095	0,0,0	1420
RNA815_10304	2156.99	2028.71	2447.28	2399.89	-7.00231	-7.23678	-7.0341	-7.26757	-0.234465	0.202674	-0.233465	0,0,0	1420
RNA815_10305	18.67	28.51	130.75	166.43	-13.6096	-13.2877	-11.2173	-11.0861	0.321928	2.07039	0.131245	0,+,0	1420
RNA815_10306	162	78	67	87	-10.7027	-11.9092	-12.1502	-12.0247	-1.20645	-0.241008	0.125531	0,0,0	1420
RNA815_10307	118.15	98.46	84.08	110.64	-11.1502	-11.5652	-11.8548	-11.6554	-0.415037	-0.289507	0.199309	0,0,0	1420
RNA815_10308	24	9	17	11	-13.2877	-14.6096	-14.0247	-14.6096	-1.32193	0.584963	-0.584963	0,0,0	1420
RNA815_10309	663.53	393.87	467.39	852.77	-8.69675	-9.58727	-9.41982	-8.75789	-0.890522	0.167457	0.661924	0,0,0	1419
RNA815_1031.1	1405.81	1510.92	1675.95	2072.62	-7.61812	-7.66127	-7.57897	-7.47778	-0.0431546	0.0822999	0.10119	0,0,0	3573
RNA815_1031.2	119.56	140.88	166.65	254.92	-11.1502	-11.0551	-10.8817	-10.4804	0.0951572	0.173332	0.401363	0,0,0	651
RNA815_10310	295.7	312.87	420.42	421.11	-9.85475	-9.92314	-9.56525	-9.76415	-0.068387	0.357894	-0.198904	0,0,0	1419
RNA815_10311.3	341.58	737.9	710.16	648.16	-9.65544	-8.69078	-8.81522	-9.15021	0.964667	-0.124447	-0.334984	0,0,0	580
RNA815_10311.4	63.29	256.97	308.49	384.05	-12.0247	-10.2002	-10.0097	-9.89539	1.82443	0.190522	0.114333	0,0,0	386
RNA815_10312.1	397.16	500.23	582.83	631.38	-9.43972	-9.25209	-9.10185	-9.19179	0.187627	0.150243	-0.0899421	0,0,0	1419
RNA815_10312.2	47.8	111.48	154.18	177.08	-12.4397	-11.4002	-10.9949	-10.9949	1.03953	0.405256	0	0,0,0	1416
RNA815_10313	128.62	264.31	267.44	368.94	-11.0551	-10.1667	-10.2173	-9.95143	0.888355	-0.0506261	0.265894	0,0,0	1419
RNA815_10314	208.7	171.03	113.22	124.31	-10.3617	-10.7768	-11.4397	-11.4804	-0.415037	-0.662965	-0.040642	0,0,0	1419
RNA815_10315	68	113	142	173	-11.9092	-11.3617	-11.1178	-11.0247	0.547488	0.243926	0.0931094	0,0,0	1419
RNA815_10316	68.52	51.25	54.72	65.11	-11.9092	-12.4397	-12.4397	-12.3617	-0.530515	0	0.0780025	0,0,0	1419
RNA815_10317	255	260	260.19	364	-10.0705	-10.1834	-10.2521	-9.98028	-0.112894	-0.0687128	0.271805	0,0,0	1419
RNA815_10318.1	450.97	319	299.83	483.88	-9.25209	-9.89539	-10.0551	-9.56525	-0.643306	-0.159657	0.489805	0,0,0	1419
RNA815_10318.2	55.28	54.65	51.25	78.49	-12.2173	-12.3617	-12.5222	-12.1502	-0.14439	-0.160465	0.371969	0,0,0	819
RNA815_10319	407.02	437.91	616	675	-9.40019	-9.43972	-9.01718	-9.09394	-0.0395284	0.422532	-0.0767572	0,0,0	1419
RNA815_1032	9374.56	8494.26	8740.07	8760.2	-4.88385	-5.17189	-5.19919	-5.40141	-0.28804	-0.0273007	-0.202217	0,0,0	3570
RNA815_10320	221.81	323	486.53	606	-10.2698	-9.88172	-9.36171	-9.24332	0.38807	0.520007	0.118395	0,0,0	1419
RNA815_10321	128	157	112	96	-11.0551	-10.9092	-11.4397	-11.8548	0.145851	-0.530515	-0.415037	0,0,0	1419
RNA815_10322	220	251	283	371	-10.2877	-10.2346	-10.1339	-9.95143	0.0531113	0.100694	0.182478	0,0,0	1419
RNA815_10323.1	180.58	139.24	126.72	191.32	-10.5652	-11.0861	-11.2877	-10.8817	-0.520832	-0.201634	0.405992	0,0,0	1419
RNA815_10323.2	80.9	77.81	48.19	44.14	-11.7027	-11.9092	-12.6096	-12.9092	-0.206451	-0.70044	-0.29956	0,0,0	616
RNA815_10324	8	12	10	11	-14.6096	-14.2877	-14.6096	-14.6096	0.321928	-0.321928	0	0,0,0	1419
RNA815_10325	1	85	78	75	-16.6096	-11.7517	-11.9658	-12.2173	4.85798	-0.214125	-0.251539	+,0,0	1419
RNA815_10326	1048	2031	2434	2821	-8.03978	-7.2346	-7.04168	-7.0341	0.805184	0.192917	0.00758317	0,0,0	1418
RNA815_10327	588.66	558.59	540.34	674.42	-8.86817	-9.09394	-9.20876	-9.09394	-0.225767	-0.11482	0.11482	0,0,0	1418
RNA815_10328	84.95	2552.56	2428.67	1940.24	-11.6096	-6.90574	-7.04549	-7.57347	4.7039	-0.139754	-0.527976	+,0,0	1418
RNA815_10329.1	141.39	224.82	385.47	581.88	-10.9092	-10.4002	-9.69078	-9.30586	0.509014	0.70941	0.384918	0,0,0	1418
RNA815_10329.2	19.98	24.24	35.52	57.14	-13.6096	-13.4397	-13.0247	-12.6096	0.169925	0.415037	0.415037	0,0,0	568
RNA815_1033	11213	9139.76	10684	8315.94	-4.62558	-5.06661	-4.90963	-5.4765	-0.441031	0.156974	-0.566864	0,0,0	3570
RNA815_10330	588	681	836.99	1090	-8.87493	-8.80874	-8.57622	-8.40507	0.0661903	0.232523	0.171148	0,0,0	1418
RNA815_10331	167	139	173.99	198	-10.6789	-11.0861	-10.8283	-10.8548	-0.407175	0.257798	-0.0264722	0,0,0	1418
RNA815_10332	14.91	28.88	68.3	83.28	-14.0247	-13.2877	-12.1502	-12.0861	0.736966	1.1375	0.0641303	0,0,0	1418
RNA815_10333	1.85	9	11.95	27.02	-15.6096	-14.6096	-14.2877	-13.6096	1	0.321928	0.678072	0,0,0	1418
RNA815_10334.1	110.19	788.38	723.6	687.89	-11.2521	-8.59841	-8.78946	-9.06275	2.65368	-0.191048	-0.273285	+,0,0	1417
RNA815_10334.2	64.8	1808.43	1585.8	1243.49	-12.0247	-7.40263	-7.65836	-8.21304	4.62205	-0.25573	-0.55468	+,0,0	1082
RNA815_10335	34	921	854	691	-12.9092	-8.37124	-8.54894	-9.05505	4.53797	-0.177709	-0.506107	+,0,0	1417
RNA815_10336.1	259.62	296.21	288.69	260.86	-10.0398	-9.99493	-10.1018	-10.4599	0.0448542	-0.106915	-0.358048	0,0,0	1417
RNA815_10336.2	16.32	72.77	83.97	80.97	-13.8023	-11.9658	-11.8548	-12.0861	1.8365	0.111031	-0.231326	0,0,0	551
RNA815_10337.1	155.3	153.83	203.71	293.44	-10.7768	-10.9372	-10.6096	-10.2877	-0.160465	0.327575	0.321928	0,0,0	1417
RNA815_10337.2	13.89	4.28	6.51	13.75	-14.0247	-15.6096	-15.0247	-14.2877	-1.58496	0.584963	0.736966	0,0,0	510
RNA815_10338	297	231	288	346	-9.85475	-10.3617	-10.1018	-10.0551	-0.50696	0.259867	0.0467942	0,0,0	1417
RNA815_10339	542.84	402.71	395.24	391.7	-8.98759	-9.56525	-9.65544	-9.86817	-0.577658	-0.0901978	-0.212729	0,0,0	1417
RNA815_1034	581	791	885	952	-8.88854	-8.59283	-8.50112	-8.59841	0.295709	0.0917162	-0.0972972	0,0,0	3570
RNA815_10340.1	268.53	222.8	306.81	373.14	-9.99493	-10.4002	-10.0097	-9.93722	-0.405256	0.390459	0.0725125	0,0,0	1417
RNA815_10340.2	91.09	68.71	120.87	156.14	-11.5222	-12.0861	-11.3242	-11.1834	-0.563901	0.76184	0.140863	0,0,0	581
RNA815_10341	465.79	344.41	388.62	376.96	-9.20876	-9.78946	-9.6789	-9.92314	-0.5807	0.110558	-0.244237	0,0,0	1417
RNA815_10342	43.73	52.19	46.47	53.28	-12.5222	-12.4397	-12.7027	-12.7027	0.0824622	-0.263034	0	0,0,0	1417
RNA815_10343.1	299.83	288.09	281.46	367.45	-9.84146	-10.0398	-10.1339	-9.96578	-0.198329	-0.0941222	0.168123	0,0,0	1417
RNA815_10343.2	52.68	46.31	35.81	59.14	-12.2877	-12.6096	-13.0247	-12.5222	-0.321928	-0.415037	0.5025	0,0,0	446
RNA815_10344.1	59.43	55.05	49.07	125.71	-12.1502	-12.3617	-12.6096	-11.4804	-0.211504	-0.247928	1.12928	0,0,0	1417
RNA815_10344.2	55.34	58.92	51.72	89.78	-12.2173	-12.2877	-12.5222	-11.9658	-0.0703893	-0.234465	0.556393	0,0,0	1269
RNA815_10345	37	47.1	33	52	-12.8023	-12.6096	-13.1502	-12.7027	0.192645	-0.540568	0.447459	0,0,0	1417
RNA815_10346.1	395.81	307.46	242.76	205.36	-9.43972	-9.95143	-10.3429	-10.8023	-0.511714	-0.391425	-0.459432	0,0,0	1416
RNA815_10346.2	1.98	14.54	8.15	7.66	-15.6096	-14.0247	-14.6096	-15.0247	1.58496	-0.584963	-0.415037	0,0,0	430
RNA815_10347	461.43	315.04	462.63	401.26	-9.21732	-9.9092	-9.42973	-9.84146	-0.691878	0.479469	-0.411725	0,0,0	1416
RNA815_10348.1	456.44	355.78	400.02	455.49	-9.2346	-9.73928	-9.63236	-9.65544	-0.504675	0.106915	-0.0230836	0,0,0	1416
RNA815_10348.2	19.47	18.44	18.18	32.1	-13.6096	-13.8023	-13.8023	-13.2877	-0.192645	0	0.514573	0,0,0	216
RNA815_10349.1	223.2	266.41	347.34	389.52	-10.2521	-10.1502	-9.84146	-9.88172	0.10188	0.308753	-0.0402639	0,0,0	1416
RNA815_10349.2	0	0	0	10.72	-16.6096	-16.6096	-16.6096	-14.6096	0	0	2	0,0,0	451
RNA815_1035.1	887.59	1099.29	1413.16	1574.05	-8.27872	-8.11779	-7.82501	-7.87493	0.160936	0.292782	-0.0499252	0,0,0	3568
RNA815_1035.2	46.1	60.2	76.94	67.08	-12.4397	-12.2173	-11.9658	-12.3617	0.222392	0.251539	-0.395929	0,0,0	828
RNA815_1035.3	70.34	84.73	101.62	131.56	-11.9092	-11.7517	-11.5652	-11.4002	0.157541	0.186413	0.165059	0,0,0	536
RNA815_1035.4	7.66	9.84	20.17	20.43	-14.6096	-14.6096	-13.8023	-13.8023	0	0.807355	0	0,0,0	478
RNA815_10350	131.26	253.93	260.59	213.9	-11.0247	-10.2173	-10.2521	-10.727	0.807355	-0.0347654	-0.474909	0,0,0	1416
RNA815_10351	189.85	177.97	264.53	399.8	-10.4804	-10.727	-10.2346	-9.84146	-0.24664	0.492396	0.393145	0,0,0	1416
RNA815_10352	224	194	224.99	303	-10.2521	-10.6096	-10.4599	-10.2346	-0.357552	0.149747	0.225292	0,0,0	1416
RNA815_10353	347	266	295	258	-9.63236	-10.1502	-10.0705	-10.4599	-0.517848	0.0797272	-0.389412	0,0,0	1416
RNA815_10354.1	86.19	58.38	72.56	60.45	-11.6096	-12.2877	-12.0247	-12.5222	-0.678072	0.263034	-0.4975	0,0,0	1416
RNA815_10354.2	8.23	5.52	6.07	5.07	-14.6096	-15.0247	-15.0247	-15.6096	-0.415037	0	-0.584963	0,0,0	417
RNA815_10355	29	44	45	57	-13.1502	-12.7027	-12.7027	-12.6096	0.447459	0	0.0931094	0,0,0	1416
RNA815_10356	248	622	843	1005	-10.1018	-8.93722	-8.57072	-8.52218	1.16463	0.366494	0.0485439	0,0,0	1416
RNA815_10357	127.96	76	46.73	61.78	-11.0551	-11.9092	-12.6096	-12.4397	-0.854149	-0.70044	0.169925	0,0,0	1416
RNA815_10358	80	42	46	35.8	-11.7027	-12.7027	-12.7027	-13.1502	-1	0	-0.447459	0,0,0	1416
RNA815_1036	650.58	706.87	710.21	777.58	-8.727	-8.75166	-8.81522	-8.88854	-0.0246621	-0.0635651	-0.0733167	0,0,0	3568
RNA815_10360.1	3259.33	2594.7	2346.46	2171.48	-6.40752	-6.88172	-7.09591	-7.41242	-0.474203	-0.214193	-0.316511	0,0,0	1415
RNA815_10360.2	490.67	314.3	292.54	253.52	-9.13391	-9.9092	-10.0861	-10.5011	-0.775294	-0.176878	-0.415037	0,0,0	771
RNA815_10361.1	515.58	449.72	426.52	514.92	-9.06275	-9.40019	-9.54355	-9.48036	-0.337441	-0.143364	0.0631938	0,0,0	1415
RNA815_10361.2	34.01	41.86	37.32	33.2	-12.9092	-12.7027	-12.9092	-13.2877	0.206451	-0.206451	-0.378512	0,0,0	633
RNA815_10362	1607.52	1128.04	1128.38	1107.94	-7.42477	-8.08216	-8.15021	-8.38082	-0.657398	-0.0680454	-0.230613	0,0,0	1415
RNA815_10363	552	874	1037	1318	-8.96578	-8.44977	-8.26979	-8.12986	0.516015	0.179979	0.13993	0,0,0	1415
RNA815_10364	534.02	354.05	365.81	698.64	-9.00973	-9.73928	-9.76415	-9.03978	-0.729548	-0.0248747	0.724366	0,0,0	1415
RNA815_10365	49.72	126.18	144.46	155.09	-12.3617	-11.2173	-11.0861	-11.1834	1.14439	0.131245	-0.0972972	0,0,0	1415
RNA815_10366	217	166	150	158	-10.3059	-10.8283	-11.0247	-11.1502	-0.522421	-0.196397	-0.125531	0,0,0	1415
RNA815_10367	172.1	171.33	199.95	242.26	-10.6324	-10.7768	-10.6324	-10.5652	-0.14439	0.14439	0.0671142	0,0,0	1415
RNA815_10368	271	273	328	406.01	-9.98028	-10.1178	-9.92314	-9.81522	-0.137504	0.194647	0.107915	0,0,0	1415
RNA815_10369	56.29	175.34	180.52	323.54	-12.2173	-10.7517	-10.7768	-10.1502	1.46566	-0.025091	0.626542	0,0,0	1415
RNA815_1037	442.7	347.83	298.92	389.26	-9.27872	-9.76415	-10.0551	-9.88172	-0.485427	-0.290901	0.173332	0,0,0	3568
RNA815_10370	128.28	123.73	139.61	188.93	-11.0551	-11.2521	-11.1502	-10.9092	-0.197037	0.10188	0.241008	0,0,0	1415
RNA815_10371	166	171	187	222	-10.6789	-10.7768	-10.727	-10.6789	-0.0978473	0.049753	0.0480943	0,0,0	1415
RNA815_10372	71	45	73	61	-11.8548	-12.6096	-12.0247	-12.5222	-0.754888	0.584963	-0.4975	0,0,0	1415
RNA815_10373	41	23	29	32	-12.6096	-13.4397	-13.2877	-13.2877	-0.830075	0.152003	0	0,0,0	1415
RNA815_10375	323	320	285	348.93	-9.727	-9.89539	-10.1178	-10.0398	-0.168398	-0.222392	0.0780025	0,0,0	1414
RNA815_10376	487.51	364.31	395.73	441.94	-9.14203	-9.70275	-9.65544	-9.70275	-0.560715	0.0473057	-0.0473057	0,0,0	1414
RNA815_10377	321.44	283.47	320.19	383.42	-9.73928	-10.0551	-9.95143	-9.89539	-0.315776	0.103623	0.056034	0,0,0	1414
RNA815_10378	1070	452	399	423	-8.00973	-9.39047	-9.64386	-9.76415	-1.38074	-0.253384	-0.120294	0,0,0	1414
RNA815_10379	260.66	315.1	358.71	403.94	-10.0398	-9.9092	-9.78946	-9.82828	0.130584	0.119739	-0.0388192	0,0,0	1414
RNA815_1038.1	1207.05	1081.56	1034.99	1264.71	-7.83815	-8.14203	-8.27425	-8.19179	-0.303884	-0.132215	0.0824622	0,0,0	3566
RNA815_1038.2	86.88	78.65	95.98	103.83	-11.6096	-11.8548	-11.6554	-11.7517	-0.245112	0.199309	-0.0962153	0,0,0	669
RNA815_1038.3	42.07	42.86	33.67	34.01	-12.6096	-12.7027	-13.1502	-13.2877	-0.0931094	-0.447459	-0.137504	0,0,0	616
RNA815_1038.4	18.07	9.64	18.73	17.46	-13.6096	-14.6096	-13.8023	-14.0247	-1	0.807355	-0.222392	0,0,0	238
RNA815_10380.1	4.33	642	523	428.33	-15.0247	-8.88854	-9.25209	-9.73928	6.13614	-0.363547	-0.487187	+,0,0	1414
RNA815_10380.2	1.67	0	0	3.67	-15.6096	-16.6096	-16.6096	-15.6096	-1	0	1	0,0,0	454
RNA815_10381	585.05	514	537	622.99	-8.88172	-9.20876	-9.21732	-9.20876	-0.327041	-0.00856201	0.00856201	0,0,0	1414
RNA815_10382.1	146.12	85.39	98.85	132.68	-10.8548	-11.7517	-11.6096	-11.4002	-0.896907	0.142019	0.209453	0,0,0	1414
RNA815_10383	798	659	861	819	-8.43471	-8.85475	-8.53818	-8.81522	-0.420038	0.316575	-0.277046	0,0,0	1414
RNA815_10384	255	350	390	425	-10.0705	-9.76415	-9.6789	-9.75166	0.306331	0.0852473	-0.0727563	0,0,0	1414
RNA815_10385	325.02	318.12	331	406.23	-9.727	-9.89539	-9.9092	-9.81522	-0.168398	-0.0138058	0.0939761	0,0,0	1414
RNA815_10386	8.33	5.64	4.11	17.66	-14.6096	-15.0247	-15.6096	-14.0247	-0.415037	-0.584963	1.58496	0,0,0	1414
RNA815_10387	46	59	37	63	-12.4397	-12.2877	-12.9092	-12.4397	0.152003	-0.621488	0.469485	0,0,0	1414
RNA815_10388	130	98	122	182	-11.0247	-11.5652	-11.3242	-10.9658	-0.540568	0.241008	0.358454	0,0,0	1414
RNA815_10389	99.9	147.52	209.72	236.26	-11.4002	-10.9949	-10.5652	-10.5873	0.405256	0.429684	-0.0220263	0,0,0	1414
RNA815_1039.1	2688.71	6112.08	5435.22	4886.38	-6.68483	-5.64674	-5.88427	-6.24332	1.03808	-0.23753	-0.359044	0,0,0	3565
RNA815_10390	71	40	29	40	-11.8548	-12.8023	-13.2877	-13.0247	-0.947533	-0.485427	0.263034	0,0,0	1414
RNA815_10391	27	33	25	28	-13.1502	-13.0247	-13.4397	-13.4397	0.125531	-0.415037	0	0,0,0	1414
RNA815_10392	534.27	452.83	319.98	256.4	-9.00973	-9.39047	-9.95143	-10.4804	-0.380744	-0.560957	-0.528928	0,0,0	1413
RNA815_10393	273.88	310.27	427.32	474.71	-9.96578	-9.93722	-9.54355	-9.59841	0.0285692	0.393664	-0.0548619	0,0,0	1413
RNA815_10394	25	41	20.66	45	-13.2877	-12.8023	-13.8023	-12.9092	0.485427	-1	0.893085	0,0,0	1413
RNA815_10395	134.71	157.17	140.13	157.53	-10.9658	-10.9092	-11.1178	-11.1502	0.0565835	-0.208587	-0.0324215	0,0,0	1413
RNA815_10396.1	93.79	71.54	53.42	53.44	-11.4804	-12.0247	-12.4397	-12.7027	-0.544321	-0.415037	-0.263034	0,0,0	1413
RNA815_10396.2	0	2.86	2.58	8.86	-16.6096	-15.6096	-15.6096	-15.0247	1	0	0.584963	0,0,0	470
RNA815_10397	143.71	152.39	202.05	232.6	-10.8817	-10.9372	-10.6096	-10.6096	-0.0554951	0.327575	0	0,0,0	1413
RNA815_10398	102.08	99.36	133.81	166.79	-11.3617	-11.5652	-11.1834	-11.0861	-0.203533	0.381871	0.0972972	0,0,0	1413
RNA815_10399	69	80	83	76	-11.9092	-11.8548	-11.8548	-12.1502	0.0544478	0	-0.295456	0,0,0	1413
RNA815_104.1	2667.76	9132.96	1600.59	5817.89	-6.69526	-5.06758	-7.64674	-5.99125	1.62768	-2.57917	1.65549	0,-,0	7589
RNA815_104.3	405.26	2642.61	370.76	1462.84	-9.40997	-6.85475	-9.75166	-7.98028	2.55522	-2.89691	1.77138	+,-,0	440
RNA815_104.4	21.01	116.43	21.85	114.45	-13.4397	-11.3242	-13.6096	-11.6096	2.11548	-2.2854	2	+,-,0	427
RNA815_1040.1	1375.77	1300.22	990.15	1004.88	-7.64964	-7.87832	-8.33818	-8.52218	-0.228683	-0.459856	-0.184	0,0,0	3564
RNA815_1040.2	208.95	197.88	178.73	154.4	-10.3617	-10.5652	-10.7768	-11.1834	-0.203533	-0.211504	-0.406625	0,0,0	1119
RNA815_1040.3	23.82	21.39	33.29	10.61	-13.2877	-13.6096	-13.1502	-14.6096	-0.321928	0.459432	-1.45943	0,0,0	243
RNA815_10400	158.62	87.14	81.35	81.53	-10.7517	-11.7517	-11.9092	-12.0861	-1	-0.157541	-0.176878	0,0,0	1413
RNA815_10401	20.02	1288.95	1211.02	828.91	-13.6096	-7.88854	-8.0474	-8.79586	5.7211	-0.158857	-0.748461	+,0,0	1413
RNA815_10402	20	208.54	198.67	146.84	-13.6096	-10.5011	-10.6324	-11.2521	3.10852	-0.131245	-0.619728	+,0,0	1413
RNA815_10403	15007.9	17343.3	21176.2	21967.1	-4.20503	-4.14254	-3.92292	-4.07558	0.0624866	0.219623	-0.15266	0,0,0	1412
RNA815_10404.1	233.54	262.53	243.3	310.72	-10.2002	-10.1667	-10.3429	-10.2002	0.0335526	-0.176157	0.142604	0,0,0	1412
RNA815_10404.2	43.34	55.88	53.57	69.71	-12.5222	-12.3617	-12.4397	-12.2877	0.160465	-0.0780025	0.152003	0,0,0	704
RNA815_10405	18	24	70	47	-13.6096	-13.4397	-12.0861	-12.8023	0.169925	1.35364	-0.716207	0,0,0	1412
RNA815_10406	202.43	177.3	199.87	355.06	-10.4002	-10.727	-10.6324	-10.0097	-0.32681	0.0946369	0.622633	0,0,0	1412
RNA815_10407	115.78	126.16	108.19	103.42	-11.1834	-11.2173	-11.4804	-11.7517	-0.0339473	-0.263034	-0.271302	0,0,0	1412
RNA815_10408	335.04	356.09	395.35	494.35	-9.6789	-9.73928	-9.65544	-9.54355	-0.0603726	0.0838316	0.111893	0,0,0	1412
RNA815_10409.1	39.15	1277.62	1068.48	776.98	-12.7027	-7.90228	-8.22594	-8.88854	4.80047	-0.323655	-0.662605	+,0,0	1412
RNA815_10409.2	6.85	312.06	214.68	221.03	-15.0247	-9.92314	-10.5222	-10.6789	5.10154	-0.599038	-0.156726	+,0,0	586
RNA815_1041.1	1249.65	1075.22	1353.81	1897.86	-7.78946	-8.15021	-7.88854	-7.60683	-0.360747	0.261668	0.281716	0,0,0	3561
RNA815_1041.2	566.14	439.36	467	722.19	-8.92314	-9.43972	-9.41982	-8.99493	-0.516576	0.0198996	0.424885	0,0,0	782
RNA815_1041.3	36.81	33.53	38	38.62	-12.8023	-13.0247	-12.9092	-13.1502	-0.222392	0.115477	-0.241008	0,0,0	544
RNA815_10410	76.65	87.01	162.06	274.51	-11.7517	-11.7517	-10.9372	-10.3808	0	0.814444	0.556393	0,0,0	1412
RNA815_10411	233.56	232.22	270.63	323.64	-10.2002	-10.3429	-10.2002	-10.1502	-0.142604	0.142604	0.0500407	0,0,0	1412
RNA815_10412	934.23	925.31	1052.5	1023.96	-8.20876	-8.36647	-8.2477	-8.4959	-0.157705	0.11877	-0.248202	0,0,0	1412
RNA815_10413.1	36.06	28.53	35.96	23.59	-12.8023	-13.2877	-13.0247	-13.8023	-0.485427	0.263034	-0.777608	0,0,0	1412
RNA815_10413.2	3.88	4.63	0	0	-15.6096	-15.0247	-16.6096	-16.6096	0.584963	-1.58496	0	0,0,0	419
RNA815_10414.1	59.17	52.83	46.14	62.63	-12.1502	-12.4397	-12.7027	-12.4397	-0.289507	-0.263034	0.263034	0,0,0	1412
RNA815_10414.2	0	0	8.71	8.47	-16.6096	-16.6096	-14.6096	-15.0247	0	2	-0.415037	0,0,0	546
RNA815_10415	315	272	366	446	-9.76415	-10.1178	-9.76415	-9.69078	-0.353637	0.353637	0.0733732	0,0,0	1412
RNA815_10416	224.77	143.73	151.91	171.78	-10.2521	-11.0247	-11.0247	-11.0551	-0.77259	0	-0.0303736	0,0,0	1412
RNA815_10417	98.15	36.62	26.66	13.8	-11.4397	-12.9092	-13.4397	-14.2877	-1.46949	-0.530515	-0.847997	0,0,0	1412
RNA815_10418.1	11182	6090.09	5480.47	5836.8	-4.6295	-5.65181	-5.87239	-5.98667	-1.02231	-0.22058	-0.11428	0,0,0	1411
RNA815_10418.2	6085.63	3342.19	2812.72	2113.54	-5.50701	-6.51688	-6.83321	-7.44977	-1.00987	-0.316324	-0.616562	0,0,0	1389
RNA815_10418.3	243.24	130.71	128.81	98.05	-10.1339	-11.1502	-11.2521	-11.8548	-1.0163	-0.10188	-0.602665	0,0,0	737
RNA815_10419	2848.62	4061.23	4995.2	5921.42	-6.60121	-6.23569	-6.00601	-5.96578	0.365524	0.229674	0.0402298	0,0,0	1411
RNA815_1042	533	372	282	288	-9.00973	-9.6789	-10.1339	-10.3059	-0.669176	-0.455004	-0.171953	0,0,0	3561
RNA815_10420	122	3982	4195.27	3534.97	-11.1178	-6.26424	-6.2576	-6.71028	4.85355	0.00663818	-0.452687	+,0,0	1411
RNA815_10421	551.94	490.09	502.82	584.63	-8.96578	-9.27872	-9.30586	-9.29676	-0.312939	-0.0271361	0.00910221	0,0,0	1411
RNA815_10422	103.91	81.13	49.84	59.98	-11.3242	-11.8548	-12.5222	-12.5222	-0.530515	-0.667425	0	0,0,0	1411
RNA815_10423.1	111.27	126.18	158.12	183.93	-11.2521	-11.2173	-10.9658	-10.9372	0.0347654	0.251539	0.0285692	0,0,0	1411
RNA815_10423.2	52.66	62.69	84.88	127.02	-12.2877	-12.2173	-11.8548	-11.4804	0.0703893	0.36257	0.374396	0,0,0	1074
RNA815_10424	21	432	380	344	-13.4397	-9.45989	-9.71482	-10.0551	3.97982	-0.254929	-0.340229	+,0,0	1411
RNA815_10425	246.79	771.87	740.89	631.96	-10.1178	-8.62665	-8.75166	-9.18338	1.49114	-0.125013	-0.431716	0,0,0	1411
RNA815_10426	115.51	98.72	282.17	304.07	-11.1834	-11.5652	-10.1339	-10.2346	-0.381871	1.43134	-0.100694	0,0,0	1411
RNA815_10427	124	158	163	206	-11.0861	-10.8817	-10.9092	-10.7768	0.204358	-0.0274807	0.13245	0,0,0	1411
RNA815_10428	136.41	213.89	236.73	251.16	-10.9658	-10.4599	-10.3808	-10.5011	0.505891	0.0790716	-0.120294	0,0,0	1411
RNA815_10429	91	57	69	67	-11.5222	-12.2877	-12.1502	-12.3617	-0.765535	0.137504	-0.211504	0,0,0	1411
RNA815_1043.1	10445.8	8706.69	9353.18	10501.7	-4.72776	-5.13644	-5.10135	-5.14	-0.40868	0.0350916	-0.0386482	0,0,0	3558
RNA815_1043.2	1830.28	1303.1	1744.81	1797.42	-7.23895	-7.87493	-7.52218	-7.68483	-0.635978	0.352753	-0.16265	0,0,0	1631
RNA815_1043.3	251.34	209.96	266.68	236.96	-10.0861	-10.4804	-10.2173	-10.5873	-0.394279	0.263034	-0.36995	0,0,0	820
RNA815_10430	4	285.64	249.09	245	-15.6096	-10.0551	-10.3059	-10.5436	5.55459	-0.250808	-0.237692	+,0,0	1411
RNA815_10431	63.97	29	8	15.19	-12.0247	-13.2877	-15.0247	-14.2877	-1.26303	-1.73697	0.736966	0,0,0	1411
RNA815_10432	76.01	43.01	43.07	75.07	-11.8023	-12.7027	-12.8023	-12.2173	-0.900464	-0.0995357	0.584963	0,0,0	1411
RNA815_10433	366	284.97	234.98	274.98	-9.55436	-10.0551	-10.4002	-10.3808	-0.500694	-0.345135	0.0193653	0,0,0	1410
RNA815_10434	338.84	301.1	318.06	357.51	-9.66713	-9.98028	-9.96578	-9.99493	-0.313158	0.0144996	-0.0291463	0,0,0	1410
RNA815_10435	905	573	562.96	655	-8.25209	-9.05505	-9.15021	-9.13391	-0.802963	-0.0951572	0.0163018	0,0,0	1410
RNA815_10436	497.75	548.6	689.78	748.3	-9.10979	-9.11779	-8.85475	-8.9443	-0.00799279	0.263034	-0.0895516	0,0,0	1410
RNA815_10437.1	870.74	753.65	564.55	722.67	-8.30586	-8.66127	-9.14203	-8.99493	-0.355414	-0.480762	0.147104	0,0,0	1410
RNA815_10437.2	340.95	209.7	207.76	217.16	-9.65544	-10.5011	-10.5652	-10.7027	-0.845672	-0.0641303	-0.137504	0,0,0	933
RNA815_10438.1	276.78	407.31	472.3	563.83	-9.95143	-9.54355	-9.40019	-9.35225	0.407878	0.143364	0.0479345	0,0,0	1410
RNA815_10438.2	12.23	175.7	162.72	147.33	-14.2877	-10.7517	-10.9092	-11.2521	3.53605	-0.157541	-0.342888	+,0,0	569
RNA815_10439	1081.19	513.51	444.76	391.74	-7.99493	-9.20876	-9.4907	-9.86817	-1.21383	-0.281938	-0.377474	0,0,0	1410
RNA815_1044	377	304	269	396	-9.51161	-9.96578	-10.2002	-9.85475	-0.454176	-0.234465	0.345497	0,0,0	3558
RNA815_10440.1	172.99	227.5	232.65	184.88	-10.6324	-10.3808	-10.4198	-10.9372	0.251539	-0.0389941	-0.517399	0,0,0	1410
RNA815_10440.2	170.01	185.49	221.35	224.11	-10.6554	-10.6554	-10.4804	-10.6554	0	0.175087	-0.175087	0,0,0	1392
RNA815_10441.1	131.96	114.01	127.42	189.51	-10.9949	-11.3617	-11.2521	-10.9092	-0.366782	0.109624	0.342888	0,0,0	1410
RNA815_10441.2	24.91	14.61	20.59	23.21	-13.2877	-14.0247	-13.8023	-13.8023	-0.736966	0.222392	0	0,0,0	492
RNA815_10441.3	7.1	5	4.05	13.15	-14.6096	-15.0247	-15.6096	-14.2877	-0.415037	-0.584963	1.32193	0,0,0	224
RNA815_10442	1.55	8.45	14.1	23.81	-15.6096	-14.6096	-14.2877	-13.8023	1	0.321928	0.485427	0,0,0	1410
RNA815_10443	28	42	43.34	57.03	-13.1502	-12.7027	-12.8023	-12.6096	0.447459	-0.0995357	0.192645	0,0,0	1410
RNA815_10444	149	214	226	227	-10.8283	-10.4599	-10.4599	-10.6554	0.368387	0	-0.195551	0,0,0	1410
RNA815_10445	213.12	143.49	114.7	113.78	-10.3242	-11.0247	-11.4002	-11.6096	-0.70044	-0.375509	-0.209453	0,0,0	1410
RNA815_10446	82.11	82.89	105.09	117.98	-11.6554	-11.8023	-11.5222	-11.5652	-0.146841	0.280108	-0.0430687	0,0,0	1410
RNA815_10448	143.44	156.1	57.66	80.69	-10.8817	-10.9092	-12.3617	-12.0861	-0.0274807	-1.45251	0.275634	0,0,0	1409
RNA815_10449	63	1494	1317	1071.97	-12.0247	-7.67595	-7.92665	-8.42973	4.34873	-0.250696	-0.503085	+,0,0	1409
RNA815_1045	9572.96	7868.05	7472.59	9003.15	-4.8535	-5.28265	-5.42538	-5.36171	-0.429148	-0.142736	0.063672	0,0,0	3550
RNA815_10450	533	1013.97	1096.86	1255	-9.00973	-8.2346	-8.19179	-8.20025	0.775127	0.0428131	-0.00846158	0,0,0	1409
RNA815_10451	66.72	54.38	23.43	36.51	-11.9658	-12.3617	-13.6096	-13.1502	-0.395929	-1.24793	0.459432	0,0,0	1409
RNA815_10452	55	74.95	43.77	44.95	-12.2173	-11.9658	-12.7027	-12.9092	0.251539	-0.736966	-0.206451	0,0,0	1409
RNA815_10453.1	174.93	156.14	134.06	211.56	-10.6096	-10.9092	-11.1834	-10.7517	-0.29956	-0.274175	0.431716	0,0,0	1409
RNA815_10453.2	12.45	18.43	10.17	12.96	-14.2877	-13.8023	-14.6096	-14.6096	0.485427	-0.807355	0	0,0,0	251
RNA815_10454	40.92	52.55	51.92	53.48	-12.6096	-12.4397	-12.5222	-12.7027	0.169925	-0.0824622	-0.180572	0,0,0	1409
RNA815_10455	6	309	308	249.01	-15.0247	-9.93722	-10.0097	-10.5222	5.08746	-0.0725125	-0.51245	+,0,0	1409
RNA815_10456.1	183	77	53	52	-10.5436	-11.9092	-12.5222	-12.7027	-1.36565	-0.612977	-0.180572	0,0,0	1409
RNA815_10457	65.13	31.94	33.19	26.12	-11.9658	-13.1502	-13.1502	-13.6096	-1.18442	0	-0.459432	0,0,0	1409
RNA815_10458.1	729.67	953.01	1318.38	1619.87	-8.55979	-8.32424	-7.92665	-7.83485	0.235554	0.397592	0.0917925	0,0,0	1408
RNA815_10458.2	98.19	111.95	178.86	328.15	-11.4397	-11.3617	-10.7768	-10.1178	0.0780025	0.584963	0.658963	0,0,0	842
RNA815_10458.3	91.14	115.04	132.78	234	-11.5222	-11.3242	-11.2173	-10.6096	0.197939	0.106915	0.607683	0,0,0	810
RNA815_10459	616	605	487	644	-8.80229	-8.98028	-9.35225	-9.15843	-0.177998	-0.371969	0.193823	0,0,0	1408
RNA815_1046.1	1707.64	799.29	682.48	728.28	-7.33818	-8.57622	-8.87493	-8.98028	-1.23804	-0.298713	-0.105353	0,0,0	3550
RNA815_1046.2	80.41	36.69	38.12	42.71	-11.7027	-12.9092	-12.9092	-12.9092	-1.20645	0	0	0,0,0	561
RNA815_1046.3	106.44	65.27	45.09	53.14	-11.3242	-12.1502	-12.7027	-12.7027	-0.825971	-0.552541	0	0,0,0	394
RNA815_10460	83.65	125.22	75.16	73.58	-11.6554	-11.2173	-12.0247	-12.2173	0.438121	-0.807355	-0.192645	0,0,0	1408
RNA815_10461.1	357.83	221.29	245.22	351.1	-9.58727	-10.4198	-10.3429	-10.0247	-0.832543	0.076962	0.318176	0,0,0	1408
RNA815_10461.2	190.94	170.56	149.38	142.52	-10.4804	-10.7768	-11.0247	-11.3242	-0.296393	-0.247928	-0.29956	0,0,0	1057
RNA815_10461.3	218.07	209.23	134.93	206.97	-10.2877	-10.5011	-11.1834	-10.7768	-0.213404	-0.68226	0.406625	0,0,0	643
RNA815_10462	238	291	238	312	-10.1667	-10.0247	-10.3808	-10.2002	0.142019	-0.356144	0.180572	0,0,0	1408
RNA815_10463	279.54	228.97	221.55	233.35	-9.93722	-10.3617	-10.4804	-10.6096	-0.424498	-0.118644	-0.129283	0,0,0	1408
RNA815_10464	202.06	247.23	274.06	320.02	-10.4002	-10.2521	-10.1834	-10.1667	0.148099	0.0687128	0.0166787	0,0,0	1408
RNA815_10465	120	80	65	68	-11.1502	-11.8548	-12.2173	-12.3617	-0.704544	-0.36257	-0.14439	0,0,0	1408
RNA815_10466	5.08	7.08	1.82	9.59	-15.0247	-15.0247	-15.6096	-14.6096	0	-0.584963	1	0,0,0	1408
RNA815_10467	11.96	20.53	14.62	19.33	-14.2877	-13.6096	-14.0247	-14.0247	0.678072	-0.415037	0	0,0,0	1408
RNA815_10468	85	96	104	133.99	-11.6096	-11.6096	-11.5652	-11.4002	0	0.0443941	0.165059	0,0,0	1408
RNA815_10469	175.84	137.02	119.81	128	-10.5873	-11.0861	-11.3617	-11.4397	-0.498806	-0.275634	-0.0780025	0,0,0	1408
RNA815_1047	824.89	729.61	833.7	971.03	-8.38564	-8.70877	-8.58173	-8.57072	-0.323135	0.127039	0.011013	0,0,0	3549
RNA815_10470	128.52	106.75	99.21	149.26	-11.0551	-11.4397	-11.6096	-11.2521	-0.384664	-0.169925	0.357552	0,0,0	1408
RNA815_10471	2	18	10	26	-15.6096	-13.8023	-14.6096	-13.6096	1.80735	-0.807355	1	0,0,0	1408
RNA815_10472.1	553.22	586.59	474.78	474.28	-8.95859	-9.02468	-9.39047	-9.59841	-0.0660892	-0.365794	-0.207941	0,0,0	1407
RNA815_10472.2	687.5	563.88	426.86	389.95	-8.64964	-9.07826	-9.54355	-9.88172	-0.42862	-0.465292	-0.338169	0,0,0	1087
RNA815_10472.3	258.28	186.53	159.35	111.77	-10.0551	-10.6554	-10.9372	-11.6554	-0.600393	-0.281771	-0.718229	0,0,0	908
RNA815_10473	165.61	167.22	189.86	230.11	-10.6789	-10.8023	-10.7027	-10.6324	-0.123382	0.0995357	0.0703893	0,0,0	1407
RNA815_10474.1	407.34	359.91	364.25	376.05	-9.40019	-9.727	-9.77675	-9.92314	-0.32681	-0.049753	-0.146389	0,0,0	1407
RNA815_10474.2	218.37	209.02	163.31	250.3	-10.2877	-10.5011	-10.9092	-10.5011	-0.213404	-0.408085	0.408085	0,0,0	345
RNA815_10474.3	29.24	31.75	19.74	29.54	-13.0247	-13.1502	-13.8023	-13.4397	-0.125531	-0.652077	0.36257	0,0,0	212
RNA815_10475.1	656.06	565.55	629.52	737.62	-8.71482	-9.07048	-8.98759	-8.96578	-0.355659	0.082893	0.0218044	0,0,0	1407
RNA815_10475.2	50.37	41.8	51.45	66.12	-12.3617	-12.7027	-12.5222	-12.3617	-0.341037	0.180572	0.160465	0,0,0	413
RNA815_10476	121.45	88.66	84.99	102.71	-11.1178	-11.7027	-11.8548	-11.7517	-0.584963	-0.152003	0.103093	0,0,0	1407
RNA815_10477	694	834	1295	1752	-8.63236	-8.51688	-7.95143	-7.7209	0.115477	0.565454	0.230532	0,0,0	1407
RNA815_10478	147.95	268.59	324.89	363.08	-10.8548	-10.1339	-9.93722	-9.98028	0.720846	0.196692	-0.0430687	0,0,0	1407
RNA815_10479	138	107.53	107	134	-10.9372	-11.4397	-11.5222	-11.4002	-0.5025	-0.0824622	0.121991	0,0,0	1407
RNA815_1048	226.57	240.5	261.44	272.07	-10.2346	-10.2877	-10.2521	-10.4002	-0.0531113	0.0356239	-0.148099	0,0,0	3549
RNA815_10480	183	229	271	341	-10.5436	-10.3617	-10.2002	-10.0705	0.181838	0.161463	0.129768	0,0,0	1407
RNA815_10481	441.72	215.15	204.14	277.23	-9.27872	-10.4599	-10.5873	-10.3617	-1.18117	-0.127379	0.22556	0,0,0	1407
RNA815_10482	39	51	88	82	-12.7027	-12.4397	-11.8023	-12.0861	0.263034	0.63743	-0.283793	0,0,0	1407
RNA815_10483.1	1061.35	1225.95	1231.87	1369.59	-8.02468	-7.96218	-8.02468	-8.07437	0.0624959	-0.0624959	-0.0496871	0,0,0	1406
RNA815_10483.2	90.56	173.98	96.69	101.42	-11.5222	-10.7517	-11.6554	-11.8023	0.770518	-0.903785	-0.146841	0,0,0	432
RNA815_10484	2391	1994	2112.99	1901.99	-6.85308	-7.26091	-7.24551	-7.60402	-0.407828	0.0154065	-0.35851	0,0,0	1406
RNA815_10485.1	1557.63	1716.17	2242.89	2406.66	-7.47009	-7.47778	-7.16049	-7.26313	-0.00769439	0.317292	-0.102635	0,0,0	1406
RNA815_10485.2	249.37	261.83	304.92	444.34	-10.1018	-10.1834	-10.0247	-9.69078	-0.0815299	0.158698	0.333901	0,0,0	443
RNA815_10486	88.74	104.39	50.92	76.07	-11.5652	-11.4804	-12.5222	-12.1502	0.0848889	-1.04182	0.371969	0,0,0	1406
RNA815_10487	1066.3	618.15	569.44	688	-8.01718	-8.9443	-9.13391	-9.06275	-0.927121	-0.189602	0.071161	0,0,0	1406
RNA815_10488	207.37	143.86	97.43	93.21	-10.3617	-11.0247	-11.6554	-11.9092	-0.662965	-0.630766	-0.253757	0,0,0	1406
RNA815_10489	123.77	104.1	115.92	133.91	-11.0861	-11.4804	-11.4002	-11.4002	-0.394279	0.0801703	0	0,0,0	1406
RNA815_1049.1	204.74	167.82	129.1	151.47	-10.3808	-10.8023	-11.2521	-11.2173	-0.421464	-0.449803	0.0347654	0,0,0	3547
RNA815_1049.10	0.87	4.03	2.09	7.06	-16.6096	-15.6096	-15.6096	-15.0247	1	0	0.584963	0,0,0	247
RNA815_1049.11	6.93	7.79	16.18	31.75	-14.6096	-14.6096	-14.0247	-13.2877	0	0.584963	0.736966	0,0,0	229
RNA815_1049.12	10.27	25.02	43.03	37.23	-14.2877	-13.4397	-12.8023	-13.1502	0.847997	0.63743	-0.347923	0,0,0	203
RNA815_1049.2	43.37	30.46	23.82	24.43	-12.5222	-13.1502	-13.6096	-13.6096	-0.628031	-0.459432	0	0,0,0	693
RNA815_1049.3	22.2	20.66	11.47	12.55	-13.4397	-13.6096	-14.2877	-14.6096	-0.169925	-0.678072	-0.321928	0,0,0	581
RNA815_1049.4	91.65	79.93	71.01	136.82	-11.5222	-11.8548	-12.0861	-11.3617	-0.332575	-0.231326	0.724366	0,0,0	398
RNA815_1049.5	21.54	13.21	19.04	22.46	-13.4397	-14.2877	-13.8023	-13.8023	-0.847997	0.485427	0	0,0,0	397
RNA815_1049.6	0.51	10.27	8.7	22.37	-16.6096	-14.6096	-14.6096	-13.8023	2	0	0.807355	0,0,0	347
RNA815_1049.7	10.71	8.73	19.7	36.06	-14.2877	-14.6096	-13.8023	-13.1502	-0.321928	0.807355	0.652077	0,0,0	265
RNA815_1049.8	7.99	1.2	7.15	20.63	-14.6096	-16.6096	-15.0247	-13.8023	-2	1.58496	1.22239	0,0,0	264
RNA815_1049.9	3.81	4.35	4.53	5.98	-15.6096	-15.6096	-15.6096	-15.0247	0	0	0.584963	0,0,0	247
RNA815_10490	56	2369	2538.99	2106	-12.2173	-7.01345	-6.98211	-7.45482	5.20387	0.0313441	-0.472716	+,0,0	1406
RNA815_10491	54	107	129	195	-12.2173	-11.4397	-11.2521	-10.8548	0.777608	0.187627	0.397335	0,0,0	1406
RNA815_10492	106.81	123.97	122.03	128.02	-11.2877	-11.2521	-11.3242	-11.4397	0.0356239	-0.0721498	-0.115477	0,0,0	1406
RNA815_10493	253	277.51	274.49	353.52	-10.0861	-10.0861	-10.1834	-10.0247	0	-0.0972972	0.158698	0,0,0	1406
RNA815_10494	1973	1489	1584	1719	-7.12986	-7.68186	-7.66127	-7.74855	-0.552002	0.0205893	-0.0872803	0,0,0	1406
RNA815_10495.1	111.52	127.86	99.86	132.41	-11.2521	-11.1834	-11.6096	-11.4002	0.0687128	-0.426265	0.209453	0,0,0	1406
RNA815_10495.2	18.91	63.32	58.4	59.2	-13.6096	-12.1502	-12.3617	-12.5222	1.45943	-0.211504	-0.160465	0,0,0	1244
RNA815_10496.1	156.98	145.43	182.6	247.74	-10.7517	-11.0247	-10.7517	-10.5222	-0.273018	0.273018	0.229482	0,0,0	1406
RNA815_10496.2	0	4.21	9.25	9.64	-16.6096	-15.6096	-14.6096	-14.6096	1	1	0	0,0,0	512
RNA815_10497	72.83	124.17	157.39	179.79	-11.8548	-11.2173	-10.9658	-10.9658	0.63743	0.251539	0	0,0,0	1406
RNA815_10498	295	246	369	441	-9.85475	-10.2698	-9.75166	-9.70275	-0.415037	0.518131	0.0489096	0,0,0	1406
RNA815_10499.1	32	913.17	755.8	572.87	-12.9092	-8.38564	-8.727	-9.32424	4.52356	-0.341359	-0.597241	+,0,0	1406
RNA815_10499.2	0	33.83	43.2	22.13	-16.6096	-13.0247	-12.8023	-13.8023	3.58496	0.222392	-1	+,0,0	421
RNA815_105	9375	7008	6497.99	7949.97	-4.88342	-5.44977	-5.62665	-5.54153	-0.566347	-0.176878	0.0851129	0,0,0	7585
RNA815_1050.1	1412.09	1384.23	1729.95	1975.3	-7.61246	-7.78627	-7.53282	-7.54894	-0.173812	0.253448	-0.0161197	0,0,0	3546
RNA815_1050.2	62.79	70.37	95.81	127.81	-12.0247	-12.0247	-11.6554	-11.4397	0	0.369234	0.215729	0,0,0	579
RNA815_1050.3	24.12	31.33	19.24	50.87	-13.2877	-13.1502	-13.8023	-12.7027	0.137504	-0.652077	1.09954	0,0,0	211
RNA815_10500	445	317	312	364	-9.26979	-9.9092	-9.99493	-9.98028	-0.63941	-0.0857299	0.0146468	0,0,0	1406
RNA815_10501	422.01	276.37	203.59	192.47	-9.35225	-10.1018	-10.6096	-10.8817	-0.749593	-0.507795	-0.27208	0,0,0	1406
RNA815_10502	40	81	100	103	-12.7027	-11.8548	-11.6096	-11.7517	0.847997	0.245112	-0.142019	0,0,0	1406
RNA815_10503	618.71	640.15	685.05	680.14	-8.80229	-8.89539	-8.86817	-9.07826	-0.0931094	0.0272215	-0.210086	0,0,0	1405
RNA815_10504	363.43	397.65	356.71	425.22	-9.56525	-9.57622	-9.80229	-9.75166	-0.0109711	-0.226068	0.0506261	0,0,0	1405
RNA815_10505	242.21	206.34	186.02	232.95	-10.1502	-10.5222	-10.727	-10.6096	-0.371969	-0.20482	0.117357	0,0,0	1405
RNA815_10506	44.5	1203.2	1165.49	975.2	-12.5222	-7.98759	-8.10185	-8.56525	4.53459	-0.114257	-0.463401	+,0,0	1405
RNA815_10507	307.18	279.28	390.56	405.53	-9.80229	-10.0861	-9.66713	-9.82828	-0.283793	0.418953	-0.161155	0,0,0	1405
RNA815_10508	85.82	72.48	64.14	91.99	-11.6096	-11.9658	-12.2173	-11.9092	-0.356144	-0.251539	0.308122	0,0,0	1405
RNA815_10509.1	85.82	78.51	81.05	132.3	-11.6096	-11.8548	-11.9092	-11.4002	-0.245112	-0.0544478	0.509014	0,0,0	1405
RNA815_10509.2	8.56	5.76	4.95	16.2	-14.6096	-15.0247	-15.0247	-14.2877	-0.415037	0	0.736966	0,0,0	334
RNA815_1051	265	332	286	329	-10.0097	-9.84146	-10.1178	-10.1178	0.168271	-0.276331	0	0,0,0	3546
RNA815_10510	208.73	205.95	226.8	286.44	-10.3617	-10.5222	-10.4397	-10.3242	-0.160465	0.0824622	0.115477	0,0,0	1405
RNA815_10511.1	128.41	162.24	212.01	214.57	-11.0551	-10.8548	-10.5436	-10.727	0.200299	0.311202	-0.183446	0,0,0	1405
RNA815_10511.2	57.59	80.69	70.99	106.43	-12.1502	-11.8548	-12.0861	-11.7027	0.295456	-0.231326	0.383329	0,0,0	429
RNA815_10512	196	118	118	105	-10.4397	-11.2877	-11.3617	-11.7517	-0.847997	-0.0740006	-0.389947	0,0,0	1405
RNA815_10513	6968.87	6088.99	6577	7650.99	-5.31158	-5.65254	-5.60964	-5.59632	-0.340961	0.042898	0.0133227	0,0,0	1404
RNA815_10514.2	87.29	163.5	262.81	314.71	-11.5652	-10.8548	-10.2346	-10.1834	0.710493	0.620152	0.0512253	0,0,0	604
RNA815_10515.1	1851.93	1293.4	1146.97	1047.81	-7.22162	-7.88513	-8.12582	-8.45989	-0.663503	-0.240698	-0.334069	0,0,0	1404
RNA815_10515.2	532.13	402.76	436.36	456.61	-9.01718	-9.56525	-9.51161	-9.65544	-0.548063	0.053638	-0.143836	0,0,0	1054
RNA815_10516	980	614	614	542	-8.13797	-8.95859	-9.02468	-9.40997	-0.820624	-0.0660892	-0.38529	0,0,0	1404
RNA815_10517	176.91	187	162	177	-10.5873	-10.6554	-10.9372	-10.9949	-0.0681715	-0.281771	-0.0577155	0,0,0	1404
RNA815_10518	192.98	130	88	83	-10.4599	-11.1834	-11.8023	-12.0861	-0.723482	-0.61891	-0.283793	0,0,0	1404
RNA815_10519	132	140	121	154	-10.9949	-11.0551	-11.3242	-11.1834	-0.060121	-0.269187	0.140863	0,0,0	1404
RNA815_1052	110	94	86	129	-11.2521	-11.6096	-11.8023	-11.4397	-0.357552	-0.192645	0.36257	0,0,0	3543
RNA815_10520	19	52	79	83	-13.6096	-12.4397	-11.9092	-12.0861	1.16993	0.530515	-0.176878	0,0,0	1404
RNA815_10521	250.61	296.33	376.1	480.62	-10.0861	-9.99493	-9.727	-9.57622	0.0911479	0.267933	0.15078	0,0,0	1404
RNA815_10522	108	97.55	109.83	113.76	-11.2877	-11.5652	-11.4804	-11.6096	-0.277534	0.0848889	-0.129283	0,0,0	1404
RNA815_10523.1	10.43	455.15	379.95	346.17	-14.2877	-9.38082	-9.71482	-10.0551	4.90689	-0.334001	-0.340229	+,0,0	1404
RNA815_10523.2	0.99	68.19	77.08	62.08	-16.6096	-12.0861	-11.9658	-12.4397	4.52356	0.120294	-0.473931	+,0,0	389
RNA815_10524	15987	8577	5432.86	3903.7	-4.11379	-5.15791	-5.88513	-6.56661	-1.04413	-0.727212	-0.681487	0,0,0	1403
RNA815_10525	1552	1450	1759.98	2045	-7.47521	-7.7209	-7.50898	-7.4985	-0.245683	0.211919	0.0104733	0,0,0	1403
RNA815_10526	124.53	99.12	75.84	78.23	-11.0861	-11.5652	-11.9658	-12.1502	-0.479168	-0.400538	-0.184425	0,0,0	1403
RNA815_10527.1	99.21	97.36	87.15	81.44	-11.4002	-11.5652	-11.8023	-12.0861	-0.165059	-0.237039	-0.283793	0,0,0	1403
RNA815_10527.2	9.79	2.53	5.67	7.56	-14.2877	-15.6096	-15.0247	-15.0247	-1.32193	0.584963	0	0,0,0	461
RNA815_10528.1	253.09	196.55	249.62	330.32	-10.0861	-10.5873	-10.3059	-10.1178	-0.501194	0.281413	0.188072	0,0,0	1403
RNA815_10528.2	81.91	89.45	121.38	172.68	-11.6554	-11.7027	-11.3242	-11.0247	-0.0473057	0.378512	0.29956	0,0,0	645
RNA815_10529.1	6	2.69	13.94	48.37	-15.0247	-15.6096	-14.2877	-12.8023	-0.584963	1.32193	1.48543	0,0,0	1403
RNA815_10529.2	0	0.41	0	6.49	-16.6096	-16.6096	-16.6096	-15.0247	0	0	1.58496	0,0,0	337
RNA815_1053.1	3204.26	3348.06	4198.57	5337.72	-6.43222	-6.51424	-6.25649	-6.11579	-0.0820225	0.25775	0.140709	0,0,0	3541
RNA815_1053.2	335.62	365.82	437.37	604.86	-9.6789	-9.70275	-9.51161	-9.25209	-0.0238467	0.191141	0.25952	0,0,0	783
RNA815_10530.1	60.13	40.86	29.89	18.25	-12.0861	-12.8023	-13.2877	-14.0247	-0.716207	-0.485427	-0.736966	0,0,0	1403
RNA815_10530.2	25.48	27.51	16.08	7.94	-13.2877	-13.2877	-14.0247	-15.0247	0	-0.736966	-1	0,0,0	479
RNA815_10531.1	219.17	170.72	136.26	137.79	-10.2877	-10.7768	-11.1834	-11.3617	-0.489038	-0.406625	-0.178337	0,0,0	1403
RNA815_10531.2	45.85	21.77	25	36.37	-12.4397	-13.6096	-13.4397	-13.1502	-1.16993	0.169925	0.289507	0,0,0	948
RNA815_10532	34	45	53	42	-12.9092	-12.6096	-12.5222	-13.0247	0.29956	0.0874628	-0.5025	0,0,0	1403
RNA815_10533	92	88.01	98	169	-11.5222	-11.7027	-11.6096	-11.0551	-0.180572	0.0931094	0.554589	0,0,0	1403
RNA815_10534.1	15391.3	17566.6	19803.7	20010.8	-4.16851	-4.12406	-4.01952	-4.2101	0.0444491	0.104541	-0.190574	0,0,0	1402
RNA815_10534.2	23297	24266.9	28918.8	30108.7	-3.57072	-3.65799	-3.47345	-3.62078	-0.08727	0.184541	-0.147328	0,0,0	1229
RNA815_10535.1	652.52	325.79	289.05	351.58	-8.7209	-9.86817	-10.1018	-10.0247	-1.14728	-0.233672	0.0771679	0,0,0	1402
RNA815_10535.2	4098.1	1950.55	1497.72	1918.2	-6.07728	-7.29223	-7.74236	-7.59005	-1.21494	-0.450134	0.152312	0,0,0	858
RNA815_10536.1	62.52	3150.46	3446.84	2716.53	-12.0247	-6.60261	-6.54086	-7.09	5.42206	0.061751	-0.549142	+,0,0	1402
RNA815_10536.2	16.48	437.47	426.55	635.1	-13.8023	-9.43972	-9.54355	-9.18338	4.36257	-0.103836	0.360176	+,0,0	795
RNA815_10536.3	0	301.07	230.61	68.37	-16.6096	-9.98028	-10.4198	-12.3617	6.62936	-0.439532	-1.9419	+,0,0	480
RNA815_10537	188.31	173.28	185.59	247.46	-10.5011	-10.7517	-10.727	-10.5222	-0.250543	0.0246621	0.20482	0,0,0	1402
RNA815_10538.1	203.21	338.7	321.66	303.42	-10.4002	-9.80229	-9.95143	-10.2346	0.597902	-0.149143	-0.283172	0,0,0	1402
RNA815_10538.2	31.79	77.29	79.34	69.58	-13.0247	-11.9092	-11.9092	-12.2877	1.11548	0	-0.378512	0,0,0	676
RNA815_10539	237.07	203.06	184.07	188.22	-10.1667	-10.5436	-10.7517	-10.9092	-0.376854	-0.208108	-0.157541	0,0,0	1402
RNA815_1054.1	353.42	348.07	330.38	376	-9.59841	-9.76415	-9.9092	-9.92314	-0.165737	-0.14505	-0.0139392	0,0,0	3539
RNA815_1054.2	23.27	11.29	11.03	6.29	-13.4397	-14.2877	-14.6096	-15.0247	-0.847997	-0.321928	-0.415037	0,0,0	479
RNA815_1054.3	11.32	10.33	4.12	5	-14.2877	-14.6096	-15.6096	-15.6096	-0.321928	-1	0	0,0,0	458
RNA815_1054.4	5.66	2.51	9.98	4.46	-15.0247	-15.6096	-14.6096	-15.6096	-0.584963	1	-1	0,0,0	436
RNA815_10540	59.44	217.77	181.55	179.54	-12.1502	-10.4397	-10.7517	-10.9949	1.71049	-0.311944	-0.243271	0,0,0	1402
RNA815_10541.1	159.72	155.47	124.43	146.24	-10.727	-10.9092	-11.2877	-11.2877	-0.182203	-0.378512	0	0,0,0	1402
RNA815_10541.2	119.49	57.14	83.06	79.06	-11.1502	-12.2877	-11.8548	-12.1502	-1.1375	0.432959	-0.295456	0,0,0	934
RNA815_10542.1	74.37	59.7	37.17	80.02	-11.8023	-12.2877	-12.9092	-12.0861	-0.485427	-0.621488	0.823122	0,0,0	1402
RNA815_10542.2	31.19	33.31	36.78	64.22	-13.0247	-13.0247	-13.0247	-12.4397	0	0	0.584963	0,0,0	936
RNA815_10543	4	12	40	168.99	-15.6096	-14.2877	-12.9092	-11.0551	1.32193	1.37851	1.85415	0,0,0	1402
RNA815_10544.1	68.98	543.12	462.83	420.59	-11.9092	-9.13391	-9.42973	-9.76415	2.77529	-0.295824	-0.334419	+,0,0	1402
RNA815_10544.2	99.95	179.83	120.1	140.26	-11.4002	-10.7027	-11.3617	-11.3242	0.697437	-0.658963	0.0374747	0,0,0	1318
RNA815_10545.1	51	49.19	38.21	46.83	-12.3617	-12.5222	-12.9092	-12.8023	-0.160465	-0.387023	0.106915	0,0,0	1402
RNA815_10545.2	13.54	16.75	18.07	13.22	-14.0247	-14.0247	-13.8023	-14.2877	0	0.222392	-0.485427	0,0,0	715
RNA815_10546	308	401.98	442	558	-9.80229	-9.56525	-9.4907	-9.36171	0.237039	0.074547	0.128986	0,0,0	1402
RNA815_10547	108	135.98	216.15	324.98	-11.2877	-11.1178	-10.5222	-10.1339	0.169925	0.59561	0.388271	0,0,0	1402
RNA815_10548	33	31	34	24	-12.9092	-13.1502	-13.0247	-13.8023	-0.241008	0.125531	-0.777608	0,0,0	1402
RNA815_10549	1050.65	986.42	926.63	908.73	-8.03599	-8.27425	-8.43471	-8.66713	-0.238257	-0.160465	-0.232411	0,0,0	1401
RNA815_1055	1027.97	761.74	746.36	889.37	-8.07048	-8.64386	-8.74545	-8.69675	-0.573375	-0.101598	0.0487032	0,0,0	3538
RNA815_10550	113.69	134.95	155.92	157.03	-11.2173	-11.1178	-10.9658	-11.1834	0.0995357	0.152003	-0.217591	0,0,0	1401
RNA815_10551	555.27	353.45	320.31	357.06	-8.95143	-9.75166	-9.95143	-10.0097	-0.80023	-0.19977	-0.0582986	0,0,0	1401
RNA815_10552	321.86	358.71	398.55	606.28	-9.73928	-9.727	-9.64386	-9.24332	0.0122783	0.0831412	0.400538	0,0,0	1401
RNA815_10553	305.94	231.67	218.66	320.24	-9.80229	-10.3429	-10.5011	-10.1667	-0.540568	-0.158262	0.334419	0,0,0	1401
RNA815_10554.1	140.27	141.84	153.2	194.61	-10.9092	-11.0551	-10.9949	-10.8548	-0.145851	0.060121	0.140178	0,0,0	1401
RNA815_10554.2	11.17	28.43	11.53	14.72	-14.2877	-13.2877	-14.2877	-14.2877	1	-1	0	0,0,0	585
RNA815_10554.3	23.23	18.53	13.3	21.83	-13.4397	-13.8023	-14.2877	-13.8023	-0.36257	-0.485427	0.485427	0,0,0	263
RNA815_10554.4	6	7.93	13	11.92	-15.0247	-14.6096	-14.2877	-14.6096	0.415037	0.321928	-0.321928	0,0,0	231
RNA815_10555.1	25	114.49	344.94	456.86	-13.2877	-11.3617	-9.85475	-9.65544	1.926	1.50696	0.199309	0,0,0	1401
RNA815_10555.2	0	7.49	27.06	41.13	-16.6096	-15.0247	-13.4397	-13.0247	1.58496	1.58496	0.415037	0,0,0	461
RNA815_10556	265.68	280.83	291	286.59	-10.0097	-10.0705	-10.0861	-10.3242	-0.060754	-0.0155969	-0.23816	0,0,0	1401
RNA815_10557	182.94	147.08	142.89	193.27	-10.5436	-10.9949	-11.1178	-10.8817	-0.451379	-0.122857	0.236067	0,0,0	1401
RNA815_10558	107.1	103.9	96.14	123.41	-11.2877	-11.4804	-11.6554	-11.5222	-0.192645	-0.175087	0.133267	0,0,0	1401
RNA815_10559.1	176.3	181.78	151.85	209.69	-10.5873	-10.7027	-11.0247	-10.7517	-0.115477	-0.321928	0.273018	0,0,0	1401
RNA815_10559.2	36.11	11.49	38.55	46.56	-12.8023	-14.2877	-12.9092	-12.8023	-1.48543	1.37851	0.106915	0,0,0	491
RNA815_1056	8461.79	5709.46	5859.54	6279.12	-5.03127	-5.74468	-5.77596	-5.88172	-0.713413	-0.0312792	-0.10576	0,0,0	3538
RNA815_10560	134	118	143	182	-10.9949	-11.2877	-11.0861	-10.9658	-0.292782	0.201634	0.120294	0,0,0	1401
RNA815_10561	157.96	143.26	112.07	139.95	-10.7517	-11.0247	-11.4397	-11.3242	-0.273018	-0.415037	0.115477	0,0,0	1401
RNA815_10562	97	105	81.01	102	-11.4397	-11.4804	-11.9092	-11.7517	-0.040642	-0.428843	0.157541	0,0,0	1401
RNA815_10563	221.79	250.89	340.83	403.83	-10.2698	-10.2346	-9.86817	-9.82828	0.0351894	0.366428	0.0398927	0,0,0	1401
RNA815_10564	13.49	12.22	4.36	19.99	-14.0247	-14.2877	-15.6096	-14.0247	-0.263034	-1.32193	1.58496	0,0,0	1401
RNA815_10565	490	416	448	574	-9.13391	-9.51161	-9.48036	-9.32424	-0.377701	0.0312509	0.156119	0,0,0	1401
RNA815_10566	58	36	25	27.93	-12.1502	-12.9092	-13.4397	-13.4397	-0.758992	-0.530515	0	0,0,0	1401
RNA815_10567	666.22	580.51	426.14	524.42	-8.69078	-9.03978	-9.54355	-9.44977	-0.349008	-0.503766	0.0937821	0,0,0	1400
RNA815_10568.1	2547.29	1776.89	1806.62	2093.32	-6.76258	-7.42725	-7.47265	-7.46498	-0.664663	-0.0454032	0.00766713	0,0,0	1400
RNA815_10568.2	635.2	491.76	489.01	516.91	-8.76415	-9.26979	-9.35225	-9.47009	-0.50564	-0.0824622	-0.117836	0,0,0	612
RNA815_10569	743	908	1057.91	920.99	-8.53818	-8.39532	-8.24332	-8.64386	0.142857	0.152003	-0.400538	0,0,0	1400
RNA815_1057	324.2	417.42	393.98	467.21	-9.727	-9.51161	-9.65544	-9.62096	0.215389	-0.143836	0.0344884	0,0,0	3538
RNA815_10570	428	500	524	795	-9.32424	-9.25209	-9.25209	-8.85475	0.0721498	0	0.397335	0,0,0	1400
RNA815_10571	121.8	102.79	80.3	143.8	-11.1178	-11.4804	-11.9092	-11.2877	-0.36257	-0.428843	0.621488	0,0,0	1400
RNA815_10572	244.68	246.53	215.9	202.79	-10.1339	-10.2698	-10.5222	-10.8023	-0.135883	-0.252387	-0.280108	0,0,0	1400
RNA815_10573	113.82	103.16	102.68	132.92	-11.2173	-11.4804	-11.5652	-11.4002	-0.263034	-0.0848889	0.165059	0,0,0	1400
RNA815_10575	153	107	88	122	-10.8023	-11.4397	-11.8023	-11.5222	-0.63743	-0.36257	0.280108	0,0,0	1400
RNA815_10576	197	169	191	212	-10.4397	-10.8023	-10.7027	-10.7517	-0.36257	0.0995357	-0.0489096	0,0,0	1400
RNA815_10577.1	178.84	128	102.06	101.92	-10.5652	-11.1834	-11.5652	-11.7517	-0.618129	-0.381871	-0.186413	0,0,0	1400
RNA815_10577.2	4.77	7	5.68	2.53	-15.0247	-15.0247	-15.0247	-15.6096	0	0	-0.584963	0,0,0	407
RNA815_10578.1	635.45	333.47	243.07	221.53	-8.75789	-9.82828	-10.3429	-10.6789	-1.07039	-0.514573	-0.336049	0,0,0	1400
RNA815_10578.2	124.55	50.53	51.93	69.47	-11.0861	-12.5222	-12.5222	-12.2877	-1.4361	0	0.234465	0,0,0	408
RNA815_10579.1	137.36	52	50.7	54.8	-10.9372	-12.4397	-12.5222	-12.6096	-1.5025	-0.0824622	-0.0874628	0,0,0	1400
RNA815_10579.2	86.87	63.42	46.2	61.14	-11.6096	-12.1502	-12.7027	-12.4397	-0.540568	-0.552541	0.263034	0,0,0	932
RNA815_10579.3	2.25	5.45	11.97	3.38	-15.6096	-15.0247	-14.2877	-15.6096	0.584963	0.736966	-1.32193	0,0,0	304
RNA815_1058	132.08	123.5	73.7	138.03	-10.9949	-11.2521	-12.0247	-11.3617	-0.257158	-0.77259	0.662965	0,0,0	3534
RNA815_10580.1	1043.57	1617	1933.72	3765.54	-8.0474	-7.56252	-7.37363	-6.61812	0.484881	0.18889	0.755508	0,0,0	1399
RNA815_10580.2	174.43	275	227.28	477.46	-10.6096	-10.1018	-10.4397	-9.58727	0.507795	-0.33787	0.852443	0,0,0	853
RNA815_10581	22.2	158	4728	9675.61	-13.4397	-10.8817	-6.0851	-5.25815	2.558	4.79662	0.82695	+,+,0	1399
RNA815_10582	564	835	1032	1243	-8.93016	-8.51161	-8.27872	-8.21304	0.418552	0.232885	0.0656879	0,0,0	1399
RNA815_10583.1	72.48	112.66	67.8	105.55	-11.8548	-11.3617	-12.1502	-11.7517	0.49304	-0.788496	0.398549	0,0,0	1399
RNA815_10583.2	19.61	20.28	23.73	22.72	-13.6096	-13.6096	-13.6096	-13.8023	0	0	-0.192645	0,0,0	478
RNA815_10583.3	0	4.01	2.5	3.54	-16.6096	-15.6096	-15.6096	-15.6096	1	0	0	0,0,0	241
RNA815_10583.4	0	1	2	4	-16.6096	-16.6096	-15.6096	-15.6096	0	1	0	0,0,0	227
RNA815_10584	311	406	409	448	-9.78946	-9.54355	-9.60964	-9.6789	0.24591	-0.0660892	-0.0692627	0,0,0	1399
RNA815_10585.1	35	582.42	583.21	457.23	-12.8023	-9.03221	-9.09394	-9.65544	3.77007	-0.061729	-0.561504	+,0,0	1399
RNA815_10585.2	0	11.37	12.79	5.77	-16.6096	-14.2877	-14.2877	-15.0247	2.32193	0	-0.736966	+,0,0	398
RNA815_10586	209.25	190.45	161.16	240.29	-10.3429	-10.6324	-10.9372	-10.5652	-0.289507	-0.304855	0.371969	0,0,0	1399
RNA815_10587.1	322.44	328.27	468.06	492.97	-9.73928	-9.85475	-9.40997	-9.54355	-0.115477	0.444785	-0.133583	0,0,0	1399
RNA815_10587.2	245.56	236.56	333.94	438.59	-10.1178	-10.3242	-9.89539	-9.71482	-0.206451	0.428843	0.180572	0,0,0	1154
RNA815_10588	51.92	40.13	26.39	58.46	-12.2877	-12.8023	-13.4397	-12.5222	-0.514573	-0.63743	0.917538	0,0,0	1399
RNA815_10589.1	314.33	224.4	185	251.3	-9.76415	-10.4002	-10.727	-10.5011	-0.636037	-0.32681	0.225881	0,0,0	1399
RNA815_10589.2	2.78	4.63	6.45	7.98	-15.6096	-15.0247	-15.0247	-15.0247	0.584963	0	0	0,0,0	397
RNA815_1059	358.27	255.95	303.93	417.58	-9.58727	-10.2002	-10.0247	-9.77675	-0.612977	0.175572	0.247928	0,0,0	3533
RNA815_10590.1	64.18	71.79	58.74	71.48	-12.0247	-12.0247	-12.3617	-12.2877	0	-0.337035	0.0740006	0,0,0	1399
RNA815_10590.2	19.03	16.24	16.34	22.66	-13.6096	-14.0247	-14.0247	-13.8023	-0.415037	0	0.222392	0,0,0	505
RNA815_10591.1	93.9	63.7	69.63	64.28	-11.4804	-12.1502	-12.0861	-12.4397	-0.669851	0.0641303	-0.353637	0,0,0	1399
RNA815_10591.2	23.48	13.31	8.99	4.58	-13.4397	-14.2877	-14.6096	-15.6096	-0.847997	-0.321928	-1	0,0,0	744
RNA815_10591.3	34.55	14.17	15.46	22.14	-12.9092	-14.0247	-14.0247	-13.8023	-1.11548	0	0.222392	0,0,0	504
RNA815_10591.4	85.78	41.99	44.35	33.17	-11.6096	-12.7027	-12.7027	-13.2877	-1.09311	0	-0.584963	0,0,0	460
RNA815_10592	33.34	40.08	20.68	45.4	-12.9092	-12.8023	-13.8023	-12.9092	0.106915	-1	0.893085	0,0,0	1399
RNA815_10593	62.44	78.06	60.58	88.36	-12.0247	-11.9092	-12.2877	-11.9658	0.115477	-0.378512	0.321928	0,0,0	1398
RNA815_10594.1	122.61	125.62	102.69	142.26	-11.1178	-11.2173	-11.5652	-11.3242	-0.0995357	-0.347923	0.241008	0,0,0	1398
RNA815_10594.2	423.43	393.17	459.8	535.8	-9.34285	-9.59841	-9.43972	-9.41982	-0.255559	0.158698	0.0198996	0,0,0	833
RNA815_10595	120.3	111.9	113.25	165.24	-11.1502	-11.3617	-11.4397	-11.0861	-0.211504	-0.0780025	0.353637	0,0,0	1398
RNA815_10596	250	317	400	531	-10.1018	-9.9092	-9.63236	-9.43972	0.192645	0.27684	0.192645	0,0,0	1398
RNA815_10597	277.83	250.47	281.3	338.59	-9.95143	-10.2346	-10.1339	-10.0861	-0.283172	0.100694	0.0478285	0,0,0	1398
RNA815_10598.1	51.68	33.49	55.65	58.73	-12.2877	-13.0247	-12.4397	-12.5222	-0.736966	0.584963	-0.0824622	0,0,0	1398
RNA815_10598.2	0	2.95	0	4.42	-16.6096	-15.6096	-16.6096	-15.6096	1	-1	1	0,0,0	239
RNA815_10599	243	176	244	365	-10.1339	-10.7517	-10.3429	-9.96578	-0.617752	0.408806	0.37707	0,0,0	1398
RNA815_106.1	666.16	875.73	952.52	1758.78	-8.69078	-8.44473	-8.39047	-7.71482	0.246044	0.0542616	0.675649	0,0,0	7583
RNA815_106.2	29.62	54.92	53.48	82.57	-13.0247	-12.3617	-12.4397	-12.0861	0.662965	-0.0780025	0.353637	0,0,0	1059
RNA815_106.3	139.7	96.74	68.85	62.59	-10.9372	-11.5652	-12.1502	-12.4397	-0.628031	-0.584963	-0.289507	0,0,0	460
RNA815_1060	1355.51	1066.07	733.3	867.32	-7.67006	-8.16256	-8.77044	-8.73312	-0.492496	-0.607879	0.0373132	0,0,0	3532
RNA815_10600	120	104	109	153	-11.1502	-11.4804	-11.4804	-11.2173	-0.330149	0	0.263034	0,0,0	1398
RNA815_10601	265.09	316.59	233.86	215.59	-10.0097	-9.9092	-10.4002	-10.727	0.100527	-0.490986	-0.32681	0,0,0	1397
RNA815_10602	934.69	783.82	505.06	577.89	-8.2045	-8.60402	-9.30586	-9.31502	-0.399517	-0.701844	-0.00916	0,0,0	1397
RNA815_10603	793	999	1155.99	1163	-8.44473	-8.25649	-8.11379	-8.31043	0.18824	0.142708	-0.196647	0,0,0	1397
RNA815_10604	196	166	163	258	-10.4397	-10.8283	-10.9092	-10.4599	-0.388565	-0.08092	0.449307	0,0,0	1397
RNA815_10605	3.69	13.02	383.08	690.67	-15.6096	-14.2877	-9.70275	-9.06275	1.32193	4.58496	0.640004	0,+,0	1397
RNA815_10606	302.15	253.64	328.66	414.05	-9.82828	-10.2173	-9.92314	-9.78946	-0.389042	0.294183	0.133678	0,0,0	1397
RNA815_10607	105.76	66.82	64.44	82.82	-11.3242	-12.0861	-12.2173	-12.0861	-0.76184	-0.131245	0.131245	0,0,0	1397
RNA815_10608	312	217.01	201	195	-9.77675	-10.4397	-10.6096	-10.8548	-0.662965	-0.169925	-0.245112	0,0,0	1396
RNA815_10609	221.49	184.67	166.57	245.62	-10.2698	-10.6789	-10.8817	-10.5436	-0.409113	-0.202817	0.338169	0,0,0	1396
RNA815_1061.1	704.33	636.9	669.73	692.2	-8.61529	-8.90228	-8.90228	-9.05505	-0.286994	0	-0.15277	0,0,0	3532
RNA815_1061.2	12.39	15.64	20.82	18.58	-14.2877	-14.0247	-13.8023	-14.0247	0.263034	0.222392	-0.222392	0,0,0	506
RNA815_10610.1	349.03	223.08	225.1	222.76	-9.62096	-10.4002	-10.4599	-10.6789	-0.779231	-0.0597062	-0.21901	0,0,0	1396
RNA815_10610.2	43.04	24.66	20.81	19.87	-12.5222	-13.4397	-13.8023	-14.0247	-0.917538	-0.36257	-0.222392	0,0,0	284
RNA815_10611.1	281.26	267.69	248.88	337.2	-9.92314	-10.1502	-10.3242	-10.0861	-0.227069	-0.174029	0.23816	0,0,0	1396
RNA815_10611.2	45.19	40.16	20.03	44.58	-12.5222	-12.8023	-13.8023	-12.9092	-0.280108	-1	0.893085	0,0,0	488
RNA815_10611.3	17.33	8.58	15.05	13.39	-13.8023	-14.6096	-14.0247	-14.2877	-0.807355	0.584963	-0.263034	0,0,0	388
RNA815_10612	275	230	223	283	-9.96578	-10.3617	-10.4804	-10.3429	-0.395929	-0.118644	0.137504	0,0,0	1396
RNA815_10613	615.36	495.75	546.31	570.33	-8.80874	-9.26091	-9.19179	-9.33352	-0.452172	0.0691244	-0.141728	0,0,0	1396
RNA815_10614.1	110.34	130.8	143.19	228.31	-11.2521	-11.1502	-11.0861	-10.6324	0.10188	0.0641303	0.453718	0,0,0	1396
RNA815_10614.2	41.76	58.33	83.81	97.93	-12.6096	-12.2877	-11.8548	-11.8548	0.321928	0.432959	0	0,0,0	444
RNA815_10615	96.37	103.57	139.93	152.3	-11.4397	-11.4804	-11.1178	-11.2173	-0.040642	0.36257	-0.0995357	0,0,0	1396
RNA815_10616	141	145	165	175	-10.9092	-11.0247	-10.9092	-11.0247	-0.115477	0.115477	-0.115477	0,0,0	1396
RNA815_10617	137.91	123.23	148.41	177.6	-10.9372	-11.2521	-11.0551	-10.9949	-0.314873	0.197037	0.060121	0,0,0	1396
RNA815_10618.1	49	31	33.53	29.5	-12.3617	-13.1502	-13.1502	-13.4397	-0.788496	0	-0.289507	0,0,0	1396
RNA815_10618.2	0	0	0.47	6.5	-16.6096	-16.6096	-16.6096	-15.0247	0	0	1.58496	0,0,0	377
RNA815_10619	645.41	1148.61	1327.23	1377	-8.73928	-8.05505	-7.91615	-8.06661	0.684224	0.138898	-0.150455	0,0,0	1395
RNA815_1062	381.96	331.67	419.79	444.21	-9.4907	-9.84146	-9.56525	-9.69078	-0.350757	0.27621	-0.125531	0,0,0	3532
RNA815_10620	162	158	201.98	280	-10.7027	-10.8817	-10.6096	-10.3429	-0.17897	0.27208	0.266787	0,0,0	1395
RNA815_10621.1	131.65	104.72	130.13	130.26	-10.9949	-11.4804	-11.2173	-11.4397	-0.485427	0.263034	-0.222392	0,0,0	1395
RNA815_10621.2	53.21	48.2	56.52	59.78	-12.2877	-12.5222	-12.3617	-12.5222	-0.234465	0.160465	-0.160465	0,0,0	1048
RNA815_10622.1	253.4	115.61	98.29	87.98	-10.0705	-11.3242	-11.6096	-11.9658	-1.25376	-0.285402	-0.356144	0,0,0	1395
RNA815_10622.2	233.12	133.35	99.81	138.65	-10.2002	-11.1178	-11.6096	-11.3617	-0.917538	-0.491853	0.247928	0,0,0	1356
RNA815_10623	699	520	452	466	-8.62665	-9.19179	-9.45989	-9.62096	-0.565141	-0.268105	-0.161062	0,0,0	1395
RNA815_10624.1	83.65	74.29	60.95	75.59	-11.6554	-11.9658	-12.2877	-12.2173	-0.31034	-0.321928	0.0703893	0,0,0	1395
RNA815_10624.2	31.99	5.55	2.19	10.23	-12.9092	-15.0247	-15.6096	-14.6096	-2.11548	-0.584963	1	-,0,0	847
RNA815_10625.1	4276.87	3717.97	3597.65	3574.9	-6.01532	-6.3629	-6.47907	-6.69376	-0.347584	-0.11617	-0.214691	0,0,0	1395
RNA815_10625.2	760.13	609.02	723.31	874.1	-8.50112	-8.96578	-8.78946	-8.7209	-0.464668	0.176323	0.0685643	0,0,0	387
RNA815_10626	189	181	127	204	-10.5011	-10.7027	-11.2521	-10.8023	-0.201634	-0.549339	0.449803	0,0,0	1395
RNA815_10627.1	269.08	297.38	431.44	387.06	-9.99493	-9.99493	-9.53282	-9.89539	0	0.462106	-0.36257	0,0,0	1395
RNA815_10627.2	33.73	40.27	41.11	76.58	-12.9092	-12.8023	-12.8023	-12.1502	0.106915	0	0.652077	0,0,0	816
RNA815_10628	129.04	110.25	121.19	166.58	-11.0247	-11.4002	-11.3242	-11.0861	-0.375509	0.0759489	0.23816	0,0,0	1395
RNA815_10629	121	111.99	120.83	135.31	-11.1178	-11.3617	-11.3242	-11.3617	-0.243926	0.0374747	-0.0374747	0,0,0	1395
RNA815_1063	635.82	606.76	594.63	531.04	-8.75789	-8.97302	-9.07048	-9.43972	-0.215124	-0.0974658	-0.369234	0,0,0	3531
RNA815_10630.1	69.94	83.72	73.33	80.3	-11.9092	-11.8023	-12.0247	-12.0861	0.106915	-0.222392	-0.0614005	0,0,0	1395
RNA815_10630.2	10.06	4.28	10.67	6.7	-14.2877	-15.6096	-14.6096	-15.0247	-1.32193	1	-0.415037	0,0,0	424
RNA815_10631	66	83.99	123	123	-11.9658	-11.8023	-11.3242	-11.5222	0.163499	0.478047	-0.197939	0,0,0	1395
RNA815_10632	167.91	150.99	183	243.95	-10.6554	-10.9658	-10.7517	-10.5436	-0.31034	0.214125	0.208108	0,0,0	1395
RNA815_10633.1	1176.32	1019.13	978.2	1245.67	-7.87493	-8.22594	-8.35225	-8.21304	-0.351005	-0.126316	0.139217	0,0,0	1394
RNA815_10633.2	57.74	63.08	55.45	59.91	-12.1502	-12.1502	-12.4397	-12.5222	0	-0.289507	-0.0824622	0,0,0	555
RNA815_10634	931.29	706.59	788.39	898.86	-8.21304	-8.75166	-8.66713	-8.6789	-0.538624	0.0845335	-0.0117772	0,0,0	1394
RNA815_10635.1	456.67	765.22	889.91	885.2	-9.2346	-8.6381	-8.4907	-8.70275	0.596504	0.147398	-0.21205	0,0,0	1394
RNA815_10635.2	649.41	1185.02	1385.56	1124.37	-8.727	-8.00973	-7.85475	-8.35698	0.71727	0.154975	-0.502222	0,0,0	1347
RNA815_10636	315.98	221	114	155.98	-9.76415	-10.4198	-11.4397	-11.1834	-0.655665	-1.0199	0.25634	0,0,0	1394
RNA815_10637.1	263.97	193.74	156.41	195.66	-10.0247	-10.6096	-10.9658	-10.8548	-0.584963	-0.356144	0.111031	0,0,0	1394
RNA815_10637.2	41.69	46.13	39.11	49.12	-12.6096	-12.6096	-12.9092	-12.8023	0	-0.29956	0.106915	0,0,0	561
RNA815_10638	32.32	37.76	8.45	12.46	-12.9092	-12.9092	-14.6096	-14.6096	0	-1.70044	0	0,0,0	1394
RNA815_10639	209.37	253.29	227.01	305.75	-10.3429	-10.2173	-10.4397	-10.2173	0.125531	-0.222392	0.222392	0,0,0	1394
RNA815_1064.1	432.64	493.93	448.11	599.57	-9.31502	-9.26979	-9.48036	-9.26091	0.0452293	-0.210567	0.219445	0,0,0	3531
RNA815_1064.2	10.36	10.07	15.89	17.43	-14.2877	-14.6096	-14.0247	-14.0247	-0.321928	0.584963	0	0,0,0	499
RNA815_10640	62.91	95.7	73.14	80.27	-12.0247	-11.6096	-12.0247	-12.0861	0.415037	-0.415037	-0.0614005	0,0,0	1394
RNA815_10641	773	935	1225.01	1334	-8.48036	-8.35225	-8.03221	-8.11379	0.128105	0.320041	-0.0815738	0,0,0	1394
RNA815_10642	213.35	200.23	275.73	254.41	-10.3242	-10.5652	-10.1667	-10.4804	-0.241008	0.398549	-0.31366	0,0,0	1394
RNA815_10643	86.75	137.81	117.51	105.24	-11.6096	-11.0861	-11.3617	-11.7517	0.523562	-0.275634	-0.389947	0,0,0	1394
RNA815_10644	367	443	476	559.76	-9.54355	-9.41982	-9.39047	-9.36171	0.123735	0.029344	0.028759	0,0,0	1394
RNA815_10645	55	2058	1933	1631.89	-12.2173	-7.21518	-7.37363	-7.82174	5.00215	-0.158449	-0.448112	+,0,0	1393
RNA815_10646	546.44	562.02	548.45	541.07	-8.98028	-9.08608	-9.18338	-9.40997	-0.105795	-0.0972972	-0.226592	0,0,0	1393
RNA815_10647	1206.34	637.12	491.63	476.63	-7.83815	-8.90228	-9.34285	-9.58727	-1.06413	-0.440573	-0.244419	0,0,0	1393
RNA815_10648	145.02	142.04	130.04	173.06	-10.8817	-11.0551	-11.2521	-11.0247	-0.173332	-0.197037	0.22741	0,0,0	1393
RNA815_10649	397.01	452.05	548.77	541.78	-9.43972	-9.39047	-9.18338	-9.40997	0.0492435	0.207096	-0.226592	0,0,0	1393
RNA815_1065	271	564	779	1355	-9.98028	-9.07826	-8.68483	-8.09	0.902025	0.393431	0.594824	0,0,0	3529
RNA815_10650	160.95	154	182.52	168.2	-10.727	-10.9372	-10.7517	-11.0861	-0.210218	0.185556	-0.334419	0,0,0	1393
RNA815_10651.1	178.17	202.4	268.73	278.03	-10.5873	-10.5436	-10.2002	-10.3617	0.0437214	0.343302	-0.161463	0,0,0	1393
RNA815_10651.2	22.52	18.14	11.71	23.53	-13.4397	-13.8023	-14.2877	-13.8023	-0.36257	-0.485427	0.485427	0,0,0	477
RNA815_10652.1	204.74	69.85	57.43	52.55	-10.3808	-12.0247	-12.3617	-12.7027	-1.64386	-0.337035	-0.341037	0,0,0	1393
RNA815_10652.2	36.26	24.15	21.57	7.45	-12.8023	-13.4397	-13.6096	-15.0247	-0.63743	-0.169925	-1.41504	0,0,0	624
RNA815_10653	131.1	126	93	98	-11.0247	-11.2173	-11.7027	-11.8548	-0.192645	-0.485427	-0.152003	0,0,0	1393
RNA815_10654	130	176	201	205	-11.0247	-10.7517	-10.6096	-10.8023	0.273018	0.142019	-0.192645	0,0,0	1393
RNA815_10655	288.99	331.97	327.97	419.99	-9.89539	-9.84146	-9.92314	-9.77675	0.0539388	-0.0816838	0.146389	0,0,0	1393
RNA815_10656	205	202	246	312	-10.3808	-10.5436	-10.3242	-10.2002	-0.16273	0.219313	0.123989	0,0,0	1393
RNA815_10657	92.65	82.72	71.85	84.08	-11.5222	-11.8023	-12.0861	-12.0247	-0.280108	-0.283793	0.0614005	0,0,0	1393
RNA815_10658	7	312	235	220	-14.6096	-9.92314	-10.4002	-10.7027	4.6865	-0.477047	-0.302563	+,0,0	1393
RNA815_10659	12	63.58	43	65	-14.2877	-12.1502	-12.8023	-12.3617	2.1375	-0.652077	0.440573	+,0,0	1393
RNA815_1066.1	1609	1691.5	1455.03	1821.78	-7.42477	-7.4985	-7.78309	-7.6642	-0.0737397	-0.284587	0.118895	0,0,0	3528
RNA815_1066.2	104	78.5	71.73	117.02	-11.3242	-11.8548	-12.0861	-11.5652	-0.530515	-0.231326	0.520832	0,0,0	863
RNA815_10660	6154.55	7187.06	9392.18	10015.5	-5.4907	-5.41304	-5.09542	-5.20823	0.0776611	0.317619	-0.112808	0,0,0	1392
RNA815_10661	4742.95	4343.01	4803.91	4762	-5.86649	-6.13898	-6.06275	-6.27984	-0.272493	0.0762356	-0.217098	0,0,0	1392
RNA815_10662	139.93	192.26	158.69	187.32	-10.9092	-10.6096	-10.9658	-10.9092	0.29956	-0.356144	0.0565835	0,0,0	1392
RNA815_10663	954	797	827	905	-8.17501	-8.58173	-8.59841	-8.673	-0.406722	-0.0166787	-0.0745893	0,0,0	1392
RNA815_10664	334.46	493.99	590.68	582.89	-9.6789	-9.26979	-9.07826	-9.30586	0.409113	0.191531	-0.227601	0,0,0	1392
RNA815_10666	1465.01	916	765	842	-7.55979	-8.38082	-8.70877	-8.77675	-0.82103	-0.327952	-0.0679768	0,0,0	1392
RNA815_10667.1	735.42	1380.09	1675.43	2000.08	-8.54894	-7.79266	-7.57897	-7.53016	0.756288	0.213684	0.0488176	0,0,0	1392
RNA815_10667.2	61.12	140.84	155.11	201.13	-12.0861	-11.0551	-10.9949	-10.8283	1.03103	0.060121	0.16665	0,0,0	520
RNA815_10668	609	424	487	685	-8.82174	-9.4907	-9.35225	-9.07048	-0.668961	0.138447	0.281771	0,0,0	1392
RNA815_10669	298	321	320	395	-9.84146	-9.88172	-9.95143	-9.85475	-0.0402639	-0.069709	0.096676	0,0,0	1392
RNA815_1067	4132.97	3463.42	3148.99	4142.88	-6.06468	-6.46626	-6.67153	-6.48165	-0.401581	-0.205274	0.189885	0,0,0	3528
RNA815_10670	128	127	176	277.99	-11.0551	-11.2173	-10.8023	-10.3617	-0.162271	0.415037	0.440573	0,0,0	1392
RNA815_10671	21	761	831	693	-13.4397	-8.64964	-8.58727	-9.05505	4.79008	0.0623659	-0.467779	+,0,0	1392
RNA815_10672	127	130	120	156	-11.0551	-11.1834	-11.3617	-11.1834	-0.128324	-0.178337	0.178337	0,0,0	1392
RNA815_10673	47	44	53	78	-12.4397	-12.7027	-12.5222	-12.1502	-0.263034	0.180572	0.371969	0,0,0	1392
RNA815_10674	1092.67	730.98	546.76	462.45	-7.98028	-8.70275	-9.19179	-9.63236	-0.722466	-0.489038	-0.440573	0,0,0	1391
RNA815_10675	2080.77	2203.05	2498.73	2281.66	-7.05313	-7.11779	-7.00416	-7.34051	-0.064653	0.113626	-0.336353	0,0,0	1391
RNA815_10676.1	743.42	505.53	481.33	390.74	-8.53282	-9.2346	-9.37124	-9.88172	-0.701776	-0.136635	-0.510484	0,0,0	1391
RNA815_10676.2	515.34	263.28	251.08	351.19	-9.06275	-10.1667	-10.3059	-10.0247	-1.10395	-0.139163	0.281182	0,0,0	1318
RNA815_10677.1	344.33	431.56	396.9	474.52	-9.64386	-9.45989	-9.64386	-9.59841	0.183963	-0.183963	0.045443	0,0,0	1391
RNA815_10677.2	47.63	44.76	57.27	50.64	-12.4397	-12.6096	-12.3617	-12.7027	-0.169925	0.247928	-0.341037	0,0,0	744
RNA815_10678.1	207.8	917.68	974.66	861.68	-10.3617	-8.37602	-8.36171	-8.73928	1.98569	0.0143078	-0.377563	0,0,0	1391
RNA815_10678.2	26.33	561.7	586.58	476.18	-13.1502	-9.08608	-9.08608	-9.58727	4.06413	0	-0.501194	+,0,0	1017
RNA815_10678.3	0.45	470.45	454.1	420.12	-16.6096	-9.33352	-9.45989	-9.77675	7.27612	-0.126377	-0.316857	+,0,0	1016
RNA815_10679.1	380.41	231.98	133.88	137.76	-9.50112	-10.3429	-11.1834	-11.3617	-0.841738	-0.840522	-0.178337	0,0,0	1391
RNA815_10679.2	51.97	34.85	22.29	11.13	-12.2877	-13.0247	-13.6096	-14.6096	-0.736966	-0.584963	-1	0,0,0	772
RNA815_1068	280.15	438.75	212.94	346.49	-9.93722	-9.43972	-10.5436	-10.0398	0.4975	-1.10384	0.503766	0,0,0	3528
RNA815_10680	1585.45	1618.04	1865.41	1998.39	-7.44473	-7.56252	-7.42477	-7.53016	-0.117783	0.137751	-0.105391	0,0,0	1391
RNA815_10681.1	2379.64	1470.4	1607.75	1956.37	-6.85977	-7.69975	-7.64097	-7.56252	-0.839976	0.0587737	0.0784571	0,0,0	1391
RNA815_10681.2	1737.12	1257.85	1152.13	1614.03	-7.31502	-7.92314	-8.11779	-7.83815	-0.60812	-0.194647	0.279636	0,0,0	1241
RNA815_10681.3	638.27	461.35	441.02	538.19	-8.75166	-9.36171	-9.50112	-9.41982	-0.610053	-0.139403	0.0813001	0,0,0	734
RNA815_10682.1	19.89	21.39	17.83	21.18	-13.6096	-13.6096	-13.8023	-13.8023	0	-0.192645	0	0,0,0	1391
RNA815_10682.2	64.85	61.4	75.96	115.72	-12.0247	-12.2173	-11.9658	-11.6096	-0.192645	0.251539	0.356144	0,0,0	732
RNA815_10683.1	40.64	71.76	61.09	55.1	-12.6096	-12.0247	-12.2877	-12.6096	0.584963	-0.263034	-0.321928	0,0,0	1391
RNA815_10683.2	4.79	12.37	9.95	4.71	-15.0247	-14.2877	-14.6096	-15.6096	0.736966	-0.321928	-1	0,0,0	427
RNA815_10684	21	643.99	579	503.88	-13.4397	-8.88854	-9.10979	-9.51161	4.55117	-0.221253	-0.401814	+,0,0	1391
RNA815_10685.1	121.92	126.27	75.42	65.03	-11.1178	-11.2173	-12.0247	-12.3617	-0.0995357	-0.807355	-0.337035	0,0,0	1391
RNA815_10685.2	160.77	129.12	94.29	133.7	-10.727	-11.1834	-11.7027	-11.4002	-0.456378	-0.519374	0.302563	0,0,0	1352
RNA815_10686	376	343	452	499	-9.51161	-9.78946	-9.45989	-9.52218	-0.277853	0.329568	-0.0622843	0,0,0	1391
RNA815_10688	80	53	33	61.93	-11.7027	-12.4397	-13.1502	-12.4397	-0.736966	-0.710493	0.710493	0,0,0	1391
RNA815_10689	96	76	56	52	-11.4397	-11.9092	-12.4397	-12.7027	-0.469485	-0.530515	-0.263034	0,0,0	1391
RNA815_1069	893	630.99	596.96	682.98	-8.26979	-8.91615	-9.06275	-9.07826	-0.646363	-0.146592	-0.015513	0,0,0	3527
RNA815_10690	2	76	71.91	53	-15.6096	-11.9092	-12.0861	-12.7027	3.70044	-0.176878	-0.616671	+,0,0	1391
RNA815_10691	189.31	600.74	576.64	468.28	-10.5011	-8.98759	-9.10979	-9.62096	1.51353	-0.122206	-0.511161	0,0,0	1390
RNA815_10692.1	39.04	1283.11	1222.58	1003.49	-12.7027	-7.89539	-8.03221	-8.52218	4.80735	-0.136817	-0.489966	+,0,0	1390
RNA815_10692.2	13.96	656.89	538.42	533.51	-14.0247	-8.86145	-9.20876	-9.42973	5.16323	-0.347313	-0.22097	+,0,0	1267
RNA815_10693.1	96.95	100.14	69.8	83.5	-11.4397	-11.5222	-12.0861	-12.0247	-0.0824622	-0.563901	0.0614005	0,0,0	1390
RNA815_10693.2	6.11	8.86	5.28	18.35	-15.0247	-14.6096	-15.0247	-14.0247	0.415037	-0.415037	1	0,0,0	1099
RNA815_10694	157	130	125	212	-10.7517	-11.1834	-11.2877	-10.7517	-0.431716	-0.104337	0.536053	0,0,0	1390
RNA815_10695	1134.87	672.83	592.75	931.54	-7.92665	-8.82174	-9.07048	-8.63236	-0.895092	-0.248744	0.438121	0,0,0	1390
RNA815_10696	179.74	175.99	184	175.96	-10.5652	-10.7517	-10.7517	-10.9949	-0.186413	0	-0.243271	0,0,0	1390
RNA815_10697	216.76	186.01	185.47	180.68	-10.3059	-10.6554	-10.727	-10.9658	-0.349584	-0.0715533	-0.238787	0,0,0	1390
RNA815_10698	298.58	254.89	297	377.78	-9.84146	-10.2173	-10.0705	-9.92314	-0.375867	0.146841	0.147342	0,0,0	1390
RNA815_107.1	121.45	1736.25	1311.37	1100.72	-11.1178	-7.45989	-7.93368	-8.39047	3.65789	-0.47379	-0.456789	+,0,0	7580
RNA815_107.2	65.91	7.61	11.57	10.25	-11.9658	-15.0247	-14.2877	-14.6096	-3.05889	0.736966	-0.321928	-,0,0	535
RNA815_1070	466.27	417.58	424.33	554.55	-9.20876	-9.51161	-9.55436	-9.37124	-0.302847	-0.0427496	0.183122	0,0,0	3525
RNA815_10700	109	3665	3741	3185	-11.2877	-6.38443	-6.42229	-6.85977	4.90328	-0.0378554	-0.437483	+,0,0	1389
RNA815_10701	578	433	400	404	-8.89539	-9.45989	-9.63236	-9.82828	-0.564498	-0.172467	-0.19592	0,0,0	1389
RNA815_10702.1	229.48	198.56	280.38	265.22	-10.2173	-10.5652	-10.1502	-10.4198	-0.347923	0.415037	-0.269607	0,0,0	1389
RNA815_10702.2	37.46	27.73	39.04	30.09	-12.7027	-13.2877	-12.9092	-13.4397	-0.584963	0.378512	-0.530515	0,0,0	458
RNA815_10703.1	142	78	74	355.01	-10.9092	-11.9092	-12.0247	-10.0097	-1	-0.115477	2.01495	0,0,+	1389
RNA815_10704	501.47	493.11	638.19	854.9	-9.10185	-9.26979	-8.96578	-8.75166	-0.167945	0.304006	0.214125	0,0,0	1389
RNA815_10705	54.28	1767.14	1824.38	1344.38	-12.2173	-7.43471	-7.45736	-8.10185	4.78261	-0.0226408	-0.64449	+,0,0	1389
RNA815_10706.1	65.5	406.24	377.54	401.13	-11.9658	-9.54355	-9.71482	-9.84146	2.42223	-0.171271	-0.126633	+,0,0	1389
RNA815_10706.2	2.45	93.35	99.48	99.24	-15.6096	-11.6554	-11.6096	-11.8023	3.9542	0.0458037	-0.192645	+,0,0	262
RNA815_10707	38.99	51.76	67.01	127.01	-12.7027	-12.4397	-12.1502	-11.4804	0.263034	0.289507	0.669851	0,0,0	1389
RNA815_10708	30	38	28	22	-13.0247	-12.9092	-13.2877	-13.8023	0.115477	-0.378512	-0.514573	0,0,0	1389
RNA815_10709	121.99	81	84	98	-11.1178	-11.8548	-11.8548	-11.8548	-0.736966	0	0	0,0,0	1389
RNA815_1071.1	682.7	546.87	592.03	601.63	-8.65544	-9.11779	-9.07826	-9.26091	-0.462343	0.0395284	-0.182653	0,0,0	3525
RNA815_1071.2	17.32	4.14	12.99	16.36	-13.8023	-15.6096	-14.2877	-14.2877	-1.80735	1.32193	0	0,0,0	450
RNA815_10710	168.35	168.28	135.3	225.55	-10.6554	-10.8023	-11.1834	-10.6554	-0.146841	-0.38109	0.527932	0,0,0	1389
RNA815_10711.1	113.72	84.47	79.84	76.18	-11.2173	-11.7517	-11.9092	-12.1502	-0.534336	-0.157541	-0.241008	0,0,0	1389
RNA815_10711.2	20.78	12.32	12.99	10.8	-13.4397	-14.2877	-14.2877	-14.6096	-0.847997	0	-0.321928	0,0,0	544
RNA815_10711.3	2.5	3.21	1.14	1.01	-15.6096	-15.6096	-16.6096	-16.6096	0	-1	0	0,0,0	414
RNA815_10712	493	367	333	363	-9.12582	-9.69078	-9.89539	-9.98028	-0.564953	-0.204618	-0.0848889	0,0,0	1389
RNA815_10713	105.23	57	60	48	-11.3242	-12.2877	-12.2877	-12.8023	-0.963474	0	-0.514573	0,0,0	1389
RNA815_10714	67	70	60	74	-11.9658	-12.0247	-12.2877	-12.2173	-0.0588937	-0.263034	0.0703893	0,0,0	1389
RNA815_10715	86.8	81.54	71.13	79.77	-11.6096	-11.8023	-12.0861	-12.0861	-0.192645	-0.283793	0	0,0,0	1389
RNA815_10716.1	21.62	21.22	39.38	40.27	-13.4397	-13.6096	-12.9092	-13.0247	-0.169925	0.70044	-0.115477	0,0,0	1389
RNA815_10716.2	5.38	8.78	7.62	6.73	-15.0247	-14.6096	-15.0247	-15.0247	0.415037	-0.415037	0	0,0,0	405
RNA815_10717	1317.89	1169	1160.92	1449.99	-7.7118	-8.02844	-8.10979	-7.99493	-0.316645	-0.0813547	0.114864	0,0,0	1388
RNA815_10718	149	5754	6121	5225	-10.8283	-5.73389	-5.71331	-6.14612	5.09439	0.0205831	-0.432808	+,0,0	1388
RNA815_10719	289	258	225	251	-9.89539	-10.2002	-10.4599	-10.5011	-0.304855	-0.259644	-0.0412227	0,0,0	1388
RNA815_1072.1	1053.89	923.44	693.97	759.01	-8.03221	-8.37124	-8.84809	-8.92314	-0.339024	-0.476854	-0.0750507	0,0,0	3524
RNA815_1072.2	18.91	23.78	14.99	13.7	-13.6096	-13.4397	-14.0247	-14.2877	0.169925	-0.584963	-0.263034	0,0,0	548
RNA815_10720	161.99	175.83	158.18	220.86	-10.7027	-10.7517	-10.9658	-10.6789	-0.0489096	-0.214125	0.286881	0,0,0	1388
RNA815_10721	72	2387	2106	1857.84	-11.8548	-7.00231	-7.24989	-7.63523	4.85244	-0.247581	-0.385335	+,0,0	1388
RNA815_10722	535	302	228	163	-9.00973	-9.96578	-10.4397	-11.1178	-0.956057	-0.473931	-0.678072	0,0,0	1388
RNA815_10723.1	207.23	111	124.42	105.12	-10.3617	-11.4002	-11.2877	-11.7517	-1.03847	0.112475	-0.463947	0,0,0	1388
RNA815_10723.2	16.77	12	17.58	12.88	-13.8023	-14.2877	-14.0247	-14.6096	-0.485427	0.263034	-0.584963	0,0,0	470
RNA815_10724	572	544	594.99	691	-8.9092	-9.12582	-9.07048	-9.05505	-0.216624	0.055343	0.01543	0,0,0	1388
RNA815_10725	29	71	93	67	-13.1502	-12.0247	-11.7027	-12.3617	1.12553	0.321928	-0.658963	0,0,0	1388
RNA815_10726	229.99	176.98	189.99	223	-10.2173	-10.727	-10.7027	-10.6789	-0.509674	0.0242475	0.0238467	0,0,0	1388
RNA815_10727	123	107	116	146	-11.1178	-11.4397	-11.4002	-11.2877	-0.321928	0.0395284	0.112475	0,0,0	1388
RNA815_10728.1	133	124.7	138.79	170.89	-10.9949	-11.2173	-11.1502	-11.0551	-0.222392	0.0671142	0.0951572	0,0,0	1388
RNA815_10728.2	14.28	8.25	16.88	9.25	-14.0247	-14.6096	-14.0247	-15.0247	-0.584963	0.584963	-1	0,0,0	428
RNA815_10729	76.02	47.03	32	50	-11.8023	-12.6096	-13.1502	-12.8023	-0.807355	-0.540568	0.347923	0,0,0	1388
RNA815_1073	988	789	786	1170	-8.12582	-8.59283	-8.66713	-8.3013	-0.467007	-0.0742938	0.365825	0,0,0	3524
RNA815_10730	1758	1503	1587	1827	-7.29676	-7.66713	-7.65836	-7.66127	-0.370368	0.00877021	-0.00291748	0,0,0	1387
RNA815_10731	739.68	1040.78	1323.08	1549.17	-8.54355	-8.19601	-7.91964	-7.89883	0.347539	0.27637	0.0208085	0,0,0	1387
RNA815_10732	591.22	931.81	1229.63	1844.31	-8.86145	-8.35698	-8.02468	-7.64674	0.504473	0.332297	0.377934	0,0,0	1387
RNA815_10733.1	458.47	352.24	356.44	273.39	-9.22594	-9.75166	-9.80229	-10.3808	-0.525723	-0.0506261	-0.578536	0,0,0	1387
RNA815_10733.2	75.85	67.44	40.62	64.85	-11.8023	-12.0861	-12.8023	-12.3617	-0.283793	-0.716207	0.440573	0,0,0	736
RNA815_10734.1	2170.8	1863.81	1901.44	1974.82	-6.99309	-7.35934	-7.39775	-7.54894	-0.36625	-0.0384101	-0.151192	0,0,0	1387
RNA815_10734.2	76.65	45.29	88.19	95.18	-11.7517	-12.6096	-11.8023	-11.8548	-0.857981	0.807355	-0.0524674	0,0,0	413
RNA815_10735	116.6	110.12	137.08	204.6	-11.1834	-11.4002	-11.1502	-10.8023	-0.216811	0.249978	0.347923	0,0,0	1387
RNA815_10736	305	301	368	468	-9.81522	-9.98028	-9.75166	-9.62096	-0.165059	0.228624	0.130704	0,0,0	1387
RNA815_10737	95	79	63	92	-11.4804	-11.8548	-12.2173	-11.9092	-0.374396	-0.36257	0.308122	0,0,0	1387
RNA815_10738	193.01	170	205.05	241.04	-10.4599	-10.8023	-10.5873	-10.5652	-0.342392	0.215013	0.0220263	0,0,0	1387
RNA815_10739.1	719.04	1864.39	2229.25	2442.77	-8.58173	-7.35698	-7.16877	-7.24332	1.22476	0.188204	-0.074547	0,0,0	1386
RNA815_10739.2	11.44	215	210.95	193.85	-14.2877	-10.4599	-10.5436	-10.8817	3.82782	-0.0836579	-0.338169	+,0,0	567
RNA815_1074	1214.4	1401.3	2349.89	2931.42	-7.82828	-7.77044	-7.09394	-6.98028	0.0578441	0.676496	0.113657	0,0,0	3523
RNA815_10740.1	710.84	539.66	501.58	631.62	-8.59841	-9.14203	-9.31502	-9.18338	-0.543622	-0.172985	0.131644	0,0,0	1386
RNA815_10740.2	367.77	313.31	378.86	352.6	-9.54355	-9.92314	-9.71482	-10.0247	-0.379589	0.208317	-0.309855	0,0,0	1200
RNA815_10740.3	239.21	170.19	127.77	204.3	-10.1667	-10.7768	-11.2521	-10.8023	-0.610053	-0.475338	0.449803	0,0,0	922
RNA815_10740.4	32.19	21.77	37.91	18.4	-12.9092	-13.6096	-12.9092	-14.0247	-0.70044	0.70044	-1.11548	0,0,0	512
RNA815_10740.5	47.95	84.9	65.35	53.46	-12.4397	-11.7517	-12.2173	-12.7027	0.688056	-0.465664	-0.485427	0,0,0	412
RNA815_10741.1	334.41	200.22	193.63	220.52	-9.6789	-10.5652	-10.6789	-10.6789	-0.886343	-0.113657	0	0,0,0	1386
RNA815_10741.2	50.06	39.65	18.78	31.48	-12.3617	-12.8023	-13.8023	-13.4397	-0.440573	-1	0.36257	0,0,0	460
RNA815_10742	197.21	112.16	164.07	171.62	-10.4397	-11.3617	-10.9092	-11.0551	-0.921997	0.452512	-0.145851	0,0,0	1386
RNA815_10743	99.1	122.97	111.41	87.7	-11.4002	-11.2521	-11.4397	-11.9658	0.148099	-0.187627	-0.526069	0,0,0	1386
RNA815_10744	8	6	3	5	-14.6096	-15.0247	-15.6096	-15.6096	-0.415037	-0.584963	0	0,0,0	1386
RNA815_10745	45	49	59	57	-12.5222	-12.5222	-12.3617	-12.6096	0	0.160465	-0.247928	0,0,0	1386
RNA815_10746	99	74	82	89	-11.4002	-11.9658	-11.8548	-11.9658	-0.565597	0.111031	-0.111031	0,0,0	1386
RNA815_10747	280	162	126	202	-9.93722	-10.8548	-11.2877	-10.8023	-0.917538	-0.432959	0.485427	0,0,0	1386
RNA815_10748	136.91	122.89	130.34	126.53	-10.9658	-11.2521	-11.2173	-11.4804	-0.286304	0.0347654	-0.263034	0,0,0	1385
RNA815_10749.1	96.56	86.91	36.39	45.82	-11.4397	-11.7517	-13.0247	-12.9092	-0.311944	-1.27302	0.115477	0,0,0	1385
RNA815_10749.2	22.44	8.09	13.61	11.18	-13.4397	-14.6096	-14.2877	-14.6096	-1.16993	0.321928	-0.321928	0,0,0	727
RNA815_1075.1	1366.53	1272.87	1339.08	1405.87	-7.65836	-7.9092	-7.90228	-8.03599	-0.250845	0.00691941	-0.133712	0,0,0	3521
RNA815_1075.2	93.94	134.37	88.03	98.33	-11.4804	-11.1178	-11.8023	-11.8023	0.36257	-0.684498	0	0,0,0	1846
RNA815_10750	109	1224.01	1096.31	990.97	-11.2877	-7.96218	-8.19179	-8.53818	3.32553	-0.229606	-0.34639	+,0,0	1385
RNA815_10751	330.07	385.22	353.65	369.35	-9.70275	-9.62096	-9.81522	-9.95143	0.0817941	-0.194269	-0.136204	0,0,0	1385
RNA815_10752	201	125	143.96	181.7	-10.4002	-11.2173	-11.0861	-10.9658	-0.817136	0.131245	0.120294	0,0,0	1385
RNA815_10753.1	93.37	117.05	98.62	163.1	-11.4804	-11.3242	-11.6096	-11.1178	0.156119	-0.285402	0.491853	0,0,0	1385
RNA815_10753.2	22.85	51.65	40.78	59.48	-13.4397	-12.4397	-12.8023	-12.5222	1	-0.36257	0.280108	0,0,0	428
RNA815_10754	57.97	76.61	61.34	63.16	-12.1502	-11.9092	-12.2877	-12.4397	0.241008	-0.378512	-0.152003	0,0,0	1385
RNA815_10755	158.1	128.6	128.53	104.8	-10.7517	-11.1834	-11.2521	-11.7517	-0.431716	-0.0687128	-0.499571	0,0,0	1385
RNA815_10756.1	33.64	29.63	31.54	35.64	-12.9092	-13.1502	-13.1502	-13.1502	-0.241008	0	0	0,0,0	1385
RNA815_10756.2	43.25	57.03	48.23	49.86	-12.5222	-12.2877	-12.6096	-12.8023	0.234465	-0.321928	-0.192645	0,0,0	1158
RNA815_10757	17.04	23.06	14.75	23.47	-13.8023	-13.4397	-14.0247	-13.8023	0.36257	-0.584963	0.222392	0,0,0	1385
RNA815_10758	94.34	93.52	111.74	161.63	-11.4804	-11.6096	-11.4397	-11.1178	-0.129283	0.169925	0.321928	0,0,0	1385
RNA815_10759	110	146	244	257	-11.2521	-10.9949	-10.3429	-10.4804	0.257158	0.652077	-0.137504	0,0,0	1385
RNA815_1076.1	658.27	495.37	480.14	607.27	-8.70877	-9.26091	-9.38082	-9.24332	-0.552139	-0.119909	0.137504	0,0,0	3521
RNA815_1076.2	142.95	84.8	79.7	131.66	-10.8817	-11.7517	-11.9092	-11.4002	-0.869939	-0.157541	0.509014	0,0,0	835
RNA815_10760	295.12	181.6	165.87	201.32	-9.85475	-10.7027	-10.8817	-10.8283	-0.847997	-0.17897	0.0534393	0,0,0	1385
RNA815_10761	1439.17	3141.42	3424.12	4252.89	-7.5845	-6.60683	-6.5503	-6.44348	0.977675	0.0565294	0.106819	0,0,0	1384
RNA815_10762.1	1749.14	1219.34	946.81	1281.55	-7.30358	-7.9694	-8.40019	-8.17085	-0.665817	-0.430792	0.229338	0,0,0	1384
RNA815_10762.2	21.87	9.61	11.56	18.83	-13.4397	-14.6096	-14.2877	-14.0247	-1.16993	0.321928	0.263034	0,0,0	261
RNA815_10763.1	155.71	1075.73	1099.11	909.29	-10.7768	-8.15021	-8.18758	-8.66713	2.62654	-0.0373669	-0.47955	+,0,0	1384
RNA815_10763.2	19.69	373.32	366.17	328.9	-13.6096	-9.66713	-9.76415	-10.1178	3.94251	-0.0970245	-0.353637	+,0,0	241
RNA815_10764	519.97	818.08	939.91	869.35	-9.0474	-8.54355	-8.40997	-8.727	0.503847	0.133583	-0.317029	0,0,0	1384
RNA815_10765	339.63	269.37	241.42	271.52	-9.65544	-10.1339	-10.3617	-10.4002	-0.478463	-0.227806	-0.0384741	0,0,0	1384
RNA815_10766	604.16	699.56	819.39	879.15	-8.83485	-8.77044	-8.60964	-8.71482	0.0644167	0.160796	-0.105182	0,0,0	1384
RNA815_10767	197.07	192.05	152.96	158.45	-10.4397	-10.6096	-10.9949	-11.1502	-0.169925	-0.38529	-0.155278	0,0,0	1384
RNA815_10768.1	574.2	674.01	747.43	788.67	-8.9092	-8.82174	-8.73928	-8.86817	0.0874628	0.0824622	-0.128898	0,0,0	1384
RNA815_10768.2	235.57	293.58	316.33	382.53	-10.1834	-10.0097	-9.98028	-9.9092	0.173648	0.0294438	0.0710831	0,0,0	552
RNA815_10769	18	671	565	506	-13.6096	-8.82828	-9.14203	-9.50112	4.78136	-0.313754	-0.359081	+,0,0	1384
RNA815_1077	4157.71	2921.65	2842.34	2760.03	-6.05601	-6.71028	-6.81848	-7.06661	-0.654272	-0.108194	-0.248131	0,0,0	3519
RNA815_10770.1	195.93	311.3	464.84	543.3	-10.4397	-9.92314	-9.41982	-9.40019	0.516576	0.503324	0.0196288	0,0,0	1384
RNA815_10770.2	11.87	27.26	45.84	68.72	-14.2877	-13.2877	-12.7027	-12.2877	1	0.584963	0.415037	0,0,0	790
RNA815_10771	19.71	35.34	25.21	27.44	-13.6096	-12.9092	-13.4397	-13.6096	0.70044	-0.530515	-0.169925	0,0,0	1384
RNA815_10772	329	286	310.94	412.92	-9.70275	-10.0551	-9.99493	-9.80229	-0.352302	0.060121	0.192645	0,0,0	1384
RNA815_10773	24.39	159.02	111.69	111.8	-13.2877	-10.8817	-11.4397	-11.6554	2.40599	-0.557995	-0.215729	+,0,0	1384
RNA815_10774	331.05	357.58	428.65	389.93	-9.69078	-9.727	-9.54355	-9.88172	-0.0362202	0.183446	-0.338169	0,0,0	1384
RNA815_10775	359.29	286.86	305.63	326.78	-9.57622	-10.0398	-10.0247	-10.1339	-0.463567	0.0151069	-0.109229	0,0,0	1384
RNA815_10776	295.45	235.5	207.89	206.73	-9.85475	-10.3242	-10.5652	-10.7768	-0.469485	-0.241008	-0.211504	0,0,0	1384
RNA815_10777.1	2203.47	4910.05	11189.7	13535.7	-6.9712	-5.96218	-4.84311	-4.77398	1.00902	1.11907	0.0691268	0,0,0	1383
RNA815_10778.1	1194.56	1707.93	2017.82	2716.22	-7.85142	-7.48552	-7.31272	-7.09	0.365898	0.172795	0.22272	0,0,0	1383
RNA815_10778.2	4.35	12.4	7.31	13.44	-15.0247	-14.2877	-15.0247	-14.2877	0.736966	-0.736966	0.736966	0,0,0	569
RNA815_10779	224.34	217.25	166.39	202.64	-10.2521	-10.4397	-10.8817	-10.8023	-0.187627	-0.442005	0.0794345	0,0,0	1383
RNA815_1078	429	286	286	313	-9.32424	-10.0551	-10.1178	-10.1834	-0.730813	-0.0627358	-0.0655883	0,0,0	3518
RNA815_10780.1	320.1	247.15	230.39	529.86	-9.73928	-10.2521	-10.4198	-9.43972	-0.512813	-0.167727	0.9801	0,0,0	1383
RNA815_10780.2	133.16	84.03	72.9	153.46	-10.9949	-11.8023	-12.0247	-11.2173	-0.807355	-0.222392	0.807355	0,0,0	260
RNA815_10781	102	194.56	194.66	236.84	-11.3617	-10.5873	-10.6554	-10.5873	0.77444	-0.0681715	0.0681715	0,0,0	1383
RNA815_10782	145.34	108.6	78.87	114.5	-10.8548	-11.4397	-11.9092	-11.6096	-0.584963	-0.469485	0.29956	0,0,0	1383
RNA815_10783	472.92	449	383.02	470	-9.18338	-9.40019	-9.70275	-9.60964	-0.216811	-0.302563	0.0931094	0,0,0	1383
RNA815_10784.1	714.61	727.16	833.29	1052.48	-8.59283	-8.71482	-8.58727	-8.45482	-0.121991	0.12755	0.13245	0,0,0	1383
RNA815_10784.2	173.39	161.83	173.71	193.51	-10.6096	-10.8548	-10.8283	-10.8817	-0.245112	0.0264722	-0.0534393	0,0,0	412
RNA815_10785	1936.93	1522.49	1606.88	1915.57	-7.15637	-7.64964	-7.64097	-7.59283	-0.493269	0.00866486	0.0481415	0,0,0	1383
RNA815_10786	305.96	186.48	138	151.35	-9.80229	-10.6554	-11.1502	-11.2173	-0.853159	-0.494765	-0.0671142	0,0,0	1383
RNA815_10787	215	150.21	161.01	196	-10.3059	-10.9658	-10.9372	-10.8548	-0.659925	0.0285692	0.0824622	0,0,0	1383
RNA815_10788	127	112	142	161	-11.0551	-11.3617	-11.1178	-11.1502	-0.306661	0.243926	-0.0324215	0,0,0	1383
RNA815_10789.1	308.71	295.78	89.24	233.22	-9.78946	-9.99493	-11.7517	-10.6096	-0.205469	-1.75673	1.14202	0,0,0	1382
RNA815_10789.2	964.73	611.62	584.72	396.36	-8.16256	-8.95859	-9.09394	-9.85475	-0.796032	-0.135352	-0.760812	0,0,0	1271
RNA815_10789.3	80.56	69.6	50.05	54.43	-11.7027	-12.0247	-12.5222	-12.6096	-0.321928	-0.4975	-0.0874628	0,0,0	412
RNA815_1079.1	812.89	789	831.07	928.01	-8.40507	-8.59283	-8.58727	-8.63236	-0.187763	0.00555953	-0.0450879	0,0,0	3517
RNA815_1079.2	78.06	94.15	76.84	121.1	-11.7517	-11.6096	-11.9658	-11.5222	0.142019	-0.356144	0.443607	0,0,0	940
RNA815_10790	650.33	1023.8	1172.24	1362.17	-8.727	-8.22162	-8.09394	-8.08216	0.505374	0.127683	0.0117772	0,0,0	1382
RNA815_10791	28.19	75.07	65.7	157.41	-13.1502	-11.9092	-12.2173	-11.1834	1.24101	-0.308122	1.03395	0,0,0	1382
RNA815_10792.1	116.41	141.96	141.07	263.69	-11.1834	-11.0551	-11.1178	-10.4397	0.128324	-0.0627358	0.678072	0,0,0	1382
RNA815_10792.2	134.94	161.31	158.89	199.98	-10.9658	-10.8548	-10.9658	-10.8283	0.111031	-0.111031	0.137504	0,0,0	492
RNA815_10793	777.69	408.79	353.3	358.98	-8.47009	-9.54355	-9.81522	-9.99493	-1.07346	-0.271673	-0.179706	0,0,0	1382
RNA815_10794.1	260.47	234.13	196.49	271.42	-10.0398	-10.3429	-10.6554	-10.4002	-0.303069	-0.31259	0.255257	0,0,0	1382
RNA815_10794.2	275.5	197	143.11	221.47	-9.95143	-10.5873	-11.0861	-10.6789	-0.635844	-0.498806	0.407175	0,0,0	875
RNA815_10795	307.62	289.81	433.58	628.21	-9.80229	-10.0247	-9.52218	-9.19179	-0.222392	0.5025	0.33039	0,0,0	1382
RNA815_10796	211.08	193.62	231.14	266.58	-10.3429	-10.6096	-10.4198	-10.4198	-0.266787	0.189825	0	0,0,0	1382
RNA815_10797	89.74	52.21	33.79	68.66	-11.5652	-12.4397	-13.0247	-12.2877	-0.874469	-0.584963	0.736966	0,0,0	1382
RNA815_10798	80	95	78	104.99	-11.7027	-11.6096	-11.9658	-11.7517	0.0931094	-0.356144	0.214125	0,0,0	1382
RNA815_10799	24	9	9	5	-13.2877	-14.6096	-14.6096	-15.6096	-1.32193	0	-1	0,0,0	1382
RNA815_108	5494.43	5073.97	4656.35	7869.29	-5.65399	-5.91528	-6.1078	-5.55639	-0.261292	-0.192521	0.55141	0,0,0	7576
RNA815_1080	425	265	184	238.99	-9.33352	-10.1667	-10.7517	-10.5652	-0.833181	-0.584963	0.186413	0,0,0	3517
RNA815_10800.1	7724.62	25196.9	31144.5	29399.5	-5.16307	-3.60384	-3.36647	-3.65508	1.55923	0.237374	-0.288614	0,0,0	1381
RNA815_10801	994.81	787.28	707.44	636.31	-8.11779	-8.59841	-8.82174	-9.17501	-0.480626	-0.223325	-0.353274	0,0,0	1381
RNA815_10802	87	3189	3242	2634	-11.6096	-6.5845	-6.6295	-7.13391	5.02514	-0.045	-0.504406	+,0,0	1381
RNA815_10803	499.21	554.15	666.98	508.25	-9.10979	-9.10185	-8.90228	-9.50112	0.00794875	0.199564	-0.598835	0,0,0	1381
RNA815_10804.1	1087.25	826.58	871.94	940.38	-7.98759	-8.52749	-8.52218	-8.61529	-0.539903	0.0053138	-0.0931094	0,0,0	1381
RNA815_10804.2	218.55	123.8	106.34	132.69	-10.2877	-11.2521	-11.5222	-11.4002	-0.964376	-0.270089	0.121991	0,0,0	713
RNA815_10805.1	175.08	225.72	235.49	319.99	-10.6096	-10.3808	-10.4002	-10.1667	0.228819	-0.0193653	0.23349	0,0,0	1381
RNA815_10805.2	16.45	7.91	6.97	23.65	-13.8023	-14.6096	-15.0247	-13.8023	-0.807355	-0.415037	1.22239	0,0,0	469
RNA815_10806	267.96	270.31	375.97	357.9	-9.99493	-10.1339	-9.727	-9.99493	-0.138976	0.40691	-0.267933	0,0,0	1381
RNA815_10807	84	2915	3073	2621	-11.6554	-6.71482	-6.70576	-7.14	4.94062	0.00906408	-0.43424	+,0,0	1381
RNA815_10808	357.68	537.8	642.83	895.7	-9.58727	-9.14203	-8.95859	-8.68483	0.445238	0.183446	0.273761	0,0,0	1381
RNA815_10809	896.39	961.9	856.24	949.21	-8.26534	-8.31043	-8.54355	-8.60402	-0.0450879	-0.233119	-0.0604646	0,0,0	1381
RNA815_1081.1	2860.52	2683.99	3046.43	3603.86	-6.59562	-6.83321	-6.71938	-6.68186	-0.237587	0.113831	0.0375137	0,0,0	3514
RNA815_1081.2	131.57	111.86	122.04	187.61	-10.9949	-11.3617	-11.3242	-10.9092	-0.366782	0.0374747	0.415037	0,0,0	760
RNA815_10810.1	160.48	141.7	112.5	153.18	-10.727	-11.0551	-11.4397	-11.2173	-0.328054	-0.384664	0.222392	0,0,0	1381
RNA815_10810.2	13.52	9.3	6.5	17.82	-14.0247	-14.6096	-15.0247	-14.0247	-0.584963	-0.415037	1	0,0,0	421
RNA815_10811.1	152.15	143.95	140.22	155.44	-10.8023	-11.0247	-11.1178	-11.1834	-0.222392	-0.0931094	-0.0655883	0,0,0	1381
RNA815_10811.2	16.33	4	7.4	9.59	-13.8023	-15.6096	-15.0247	-14.6096	-1.80735	0.584963	0.415037	0,0,0	314
RNA815_10812.1	292.56	524.54	566.18	656.26	-9.86817	-9.18338	-9.14203	-9.13391	0.684798	0.0413408	0.00812788	0,0,0	1381
RNA815_10812.2	270.26	387.56	464.22	552.16	-9.98028	-9.60964	-9.41982	-9.38082	0.370643	0.189825	0.0389941	0,0,0	1236
RNA815_10813	59	34	26	66	-12.1502	-13.0247	-13.4397	-12.3617	-0.874469	-0.415037	1.078	0,0,0	1381
RNA815_10814	244.5	157.33	140.84	129.43	-10.1339	-10.9092	-11.1178	-11.4397	-0.775294	-0.208587	-0.321928	0,0,0	1381
RNA815_10815.1	37.34	169.76	165.17	141.36	-12.8023	-10.8023	-10.9092	-11.3242	2	-0.106915	-0.415037	0,0,0	1381
RNA815_10815.2	8.07	197.21	185.83	168.2	-14.6096	-10.5873	-10.727	-11.0861	4.02237	-0.139725	-0.359081	+,0,0	257
RNA815_10816	76.89	49.09	29.11	43.79	-11.7517	-12.5222	-13.2877	-12.9092	-0.770518	-0.765535	0.378512	0,0,0	1381
RNA815_10817	284	232	227.79	272	-9.9092	-10.3429	-10.4397	-10.4002	-0.433653	-0.0968615	0.0395284	0,0,0	1381
RNA815_10818.1	317.08	372.57	438.28	495.57	-9.75166	-9.66713	-9.51161	-9.53282	0.0845335	0.155518	-0.0212165	0,0,0	1381
RNA815_10818.2	153.9	152.43	166.72	181.43	-10.7768	-10.9372	-10.8817	-10.9658	-0.160465	0.0554951	-0.0840643	0,0,0	601
RNA815_10819	31.1	30.03	30.38	31.59	-13.0247	-13.1502	-13.2877	-13.2877	-0.125531	-0.137504	0	0,0,0	1381
RNA815_1082.1	462.4	371.57	396.07	453.61	-9.21732	-9.6789	-9.65544	-9.66713	-0.46158	0.023459	-0.0116818	0,0,0	3510
RNA815_1082.2	47.23	33.41	28.2	27.92	-12.4397	-13.0247	-13.2877	-13.4397	-0.584963	-0.263034	-0.152003	0,0,0	754
RNA815_1082.3	28.95	19.88	15.25	22.34	-13.1502	-13.8023	-14.0247	-13.8023	-0.652077	-0.222392	0.222392	0,0,0	480
RNA815_10820	45.51	22.66	18.6	18.69	-12.5222	-13.6096	-13.8023	-14.0247	-1.08746	-0.192645	-0.222392	0,0,0	1381
RNA815_10821.1	2575.31	2865.04	3868.72	4620.35	-6.747	-6.73928	-6.37482	-6.32424	0.00772736	0.364453	0.0505848	0,0,0	1380
RNA815_10821.3	92.94	114.43	172.71	158.33	-11.4804	-11.3617	-10.8283	-11.1502	0.118644	0.533432	-0.321928	0,0,0	528
RNA815_10821.4	134.77	185.99	368.71	343.25	-10.9658	-10.6554	-9.75166	-10.0551	0.31034	0.903785	-0.303392	0,0,0	481
RNA815_10821.5	2	2	0	0	-15.6096	-15.6096	-16.6096	-16.6096	0	-1	0	0,0,0	432
RNA815_10821.6	22.98	59.54	61.85	0.07	-13.4397	-12.2877	-12.2877	-16.6096	1.152	0	-4.32193	0,0,-	372
RNA815_10822	599.8	586.93	591.69	822.06	-8.84146	-9.01718	-9.07826	-8.80874	-0.175727	-0.0610756	0.269518	0,0,0	1380
RNA815_10823	1039.43	860.63	869.59	1125.58	-8.05505	-8.47009	-8.52218	-8.35698	-0.415037	-0.0520885	0.165203	0,0,0	1380
RNA815_10824	287.78	397.71	518.02	480.7	-9.89539	-9.57622	-9.26979	-9.57622	0.319177	0.306427	-0.306427	0,0,0	1380
RNA815_10825	606	588	602	600	-8.82828	-9.01718	-9.05505	-9.26091	-0.188903	-0.0378682	-0.205861	0,0,0	1380
RNA815_10826	502.02	453.9	466.14	470.79	-9.10185	-9.39047	-9.41982	-9.60964	-0.288626	-0.029344	-0.189825	0,0,0	1380
RNA815_10827.1	287.31	208.8	229.28	245.69	-9.89539	-10.5011	-10.4397	-10.5436	-0.605721	0.0614005	-0.103836	0,0,0	1380
RNA815_10827.2	31.83	40.46	25.35	17.04	-13.0247	-12.8023	-13.4397	-14.0247	0.222392	-0.63743	-0.584963	0,0,0	363
RNA815_10828.1	318.96	266.36	278.75	313.6	-9.75166	-10.1502	-10.1502	-10.1834	-0.398549	0	-0.0331669	0,0,0	1380
RNA815_10828.2	4.7	19.1	14.1	14.69	-15.0247	-13.8023	-14.2877	-14.2877	1.22239	-0.485427	0	0,0,0	469
RNA815_10829	471.33	454.64	538.48	663.28	-9.19179	-9.39047	-9.20876	-9.11779	-0.198684	0.181711	0.0909737	0,0,0	1380
RNA815_1083.1	5983.22	3750.83	3681.79	6085.42	-5.53149	-6.35107	-6.44599	-5.92665	-0.819585	-0.0949164	0.519345	0,0,0	3509
RNA815_1083.2	76.44	47.55	43.22	47.79	-11.7517	-12.5222	-12.8023	-12.8023	-0.770518	-0.280108	0	0,0,0	417
RNA815_10830	245.89	269.65	296.19	390.36	-10.1178	-10.1339	-10.0705	-9.88172	-0.0161197	0.0634254	0.188762	0,0,0	1380
RNA815_10831	173	168	185	270	-10.6324	-10.8023	-10.727	-10.4002	-0.169925	0.0752881	0.32681	0,0,0	1380
RNA815_10832	335	155	110	106	-9.6789	-10.9092	-11.4804	-11.7027	-1.2303	-0.571157	-0.222392	0,0,0	1380
RNA815_10833	112.84	120.77	101.63	103.4	-11.2173	-11.2877	-11.5652	-11.7517	-0.0703893	-0.277534	-0.186413	0,0,0	1380
RNA815_10834	643	494	704	761	-8.74545	-9.26979	-8.82828	-8.92314	-0.524336	0.44151	-0.0948592	0,0,0	1380
RNA815_10835	3.6	7	2.19	9.48	-15.6096	-15.0247	-15.6096	-14.6096	0.584963	-0.584963	1	0,0,0	1380
RNA815_10836	77	38	17	38	-11.7517	-12.9092	-14.0247	-13.1502	-1.15754	-1.11548	0.874469	0,0,0	1380
RNA815_10837.1	1422.45	1031.19	1066.92	1361.56	-7.60121	-8.20876	-8.23026	-8.08216	-0.607549	-0.0215011	0.148099	0,0,0	1379
RNA815_10837.2	811.55	574.81	648.08	734.43	-8.40997	-9.0474	-8.9443	-8.97302	-0.63743	0.103093	-0.0287113	0,0,0	1084
RNA815_10838	2221	1882	1835	1836.99	-6.96038	-7.3452	-7.44977	-7.65254	-0.384814	-0.104571	-0.202769	0,0,0	1379
RNA815_10839.1	432.8	330.41	406.98	421.53	-9.31502	-9.84146	-9.60964	-9.76415	-0.526436	0.231816	-0.15451	0,0,0	1379
RNA815_10839.2	262.57	313.7	279.03	242.97	-10.0247	-9.92314	-10.1502	-10.5436	0.101538	-0.227069	-0.393342	0,0,0	427
RNA815_1084.1	896.27	684.25	591.38	675.95	-8.26534	-8.80229	-9.07826	-9.09394	-0.536941	-0.275973	-0.0156816	0,0,0	3507
RNA815_1084.2	38.88	48.21	26.43	36.1	-12.7027	-12.5222	-13.4397	-13.1502	0.180572	-0.917538	0.289507	0,0,0	1081
RNA815_10840	177	183	244	250	-10.5873	-10.6789	-10.3429	-10.5222	-0.0916305	0.336049	-0.179324	0,0,0	1379
RNA815_10841	194	166	174	203	-10.4599	-10.8283	-10.8283	-10.8023	-0.368387	0	0.0259952	0,0,0	1379
RNA815_10842	598	471	406	412.13	-8.84809	-9.33352	-9.62096	-9.80229	-0.485427	-0.28744	-0.18133	0,0,0	1379
RNA815_10843	755	411	432	519	-8.51161	-9.53282	-9.53282	-9.47009	-1.02122	0	0.0627358	0,0,0	1379
RNA815_10844	33	53.98	85.99	79	-12.9092	-12.3617	-11.8023	-12.1502	0.547488	0.559427	-0.347923	0,0,0	1379
RNA815_10845	470.71	445.57	490.58	748.46	-9.19179	-9.41982	-9.34285	-8.9443	-0.228028	0.076962	0.398549	0,0,0	1378
RNA815_10846	581.02	699.1	839.75	831.19	-8.88854	-8.77044	-8.57622	-8.79586	0.118105	0.194219	-0.219642	0,0,0	1378
RNA815_10847	780.57	986.66	1418.91	1739.61	-8.46498	-8.27425	-7.81848	-7.73006	0.190732	0.455773	0.0884204	0,0,0	1378
RNA815_10848.1	479.5	366.59	290.04	412.68	-9.1667	-9.69078	-10.1018	-9.80229	-0.52408	-0.411069	0.29956	0,0,0	1378
RNA815_10848.2	9.63	4.58	4.46	3.38	-14.6096	-15.6096	-15.6096	-15.6096	-1	0	0	0,0,0	420
RNA815_10848.3	53.88	30.8	34.36	28.94	-12.2877	-13.1502	-13.0247	-13.4397	-0.862496	0.125531	-0.415037	0,0,0	312
RNA815_10849	976.33	615.94	498.73	511.44	-8.14203	-8.95143	-9.32424	-9.4907	-0.809394	-0.372809	-0.166461	0,0,0	1378
RNA815_10850	228.4	261.53	357.41	428.3	-10.2173	-10.1834	-9.80229	-9.73928	0.0339473	0.38109	0.0630098	0,0,0	1378
RNA815_10851	2198	2160	2699.99	2999.95	-6.97483	-7.14612	-6.89368	-6.94608	-0.171287	0.252438	-0.0524039	0,0,0	1378
RNA815_10852	299.91	241.76	210.45	305.79	-9.84146	-10.2877	-10.5436	-10.2173	-0.446256	-0.255839	0.326228	0,0,0	1378
RNA815_10853	1277.81	1356.41	1857.72	2271.92	-7.75477	-7.81522	-7.43222	-7.34755	-0.0604525	0.383004	0.0846753	0,0,0	1378
RNA815_10854	290.32	264.65	248.77	382.66	-9.88172	-10.1667	-10.3242	-9.9092	-0.284977	-0.157541	0.415037	0,0,0	1378
RNA815_10855.1	404.9	418.27	468.13	564.35	-9.40997	-9.50112	-9.40997	-9.35225	-0.0911479	0.0911479	0.0577155	0,0,0	1378
RNA815_10855.2	30.93	28.61	42.33	43.8	-13.0247	-13.2877	-12.8023	-12.9092	-0.263034	0.485427	-0.106915	0,0,0	462
RNA815_10856	12.7	28.14	14.08	18.69	-14.0247	-13.2877	-14.2877	-14.0247	0.736966	-1	0.263034	0,0,0	1378
RNA815_10857.1	92.84	123.98	84.77	77.6	-11.4804	-11.2521	-11.8548	-12.1502	0.228269	-0.602665	-0.295456	0,0,0	1378
RNA815_10857.2	36.16	26	26.45	26.39	-12.8023	-13.4397	-13.4397	-13.6096	-0.63743	0	-0.169925	0,0,0	693
RNA815_10858	164.01	174.28	163.9	223.7	-10.7027	-10.7517	-10.9092	-10.6789	-0.0489096	-0.157541	0.230298	0,0,0	1378
RNA815_10859	57.14	59	49	58.91	-12.1502	-12.2877	-12.6096	-12.5222	-0.137504	-0.321928	0.0874628	0,0,0	1378
RNA815_1086	229.63	473.6	450.89	537.21	-10.2173	-9.32424	-9.47009	-9.41982	0.893085	-0.145851	0.0502732	0,0,0	3505
RNA815_10860	112.69	106.22	118.91	128.65	-11.2173	-11.4397	-11.3617	-11.4397	-0.222392	0.0780025	-0.0780025	0,0,0	1378
RNA815_10861	81	54	36	45	-11.7027	-12.3617	-13.0247	-12.9092	-0.658963	-0.662965	0.115477	0,0,0	1378
RNA815_10862	3	24	16	28	-15.6096	-13.4397	-14.0247	-13.4397	2.16993	-0.584963	0.584963	+,0,0	1378
RNA815_10863	10.48	12.22	3.25	4.05	-14.2877	-14.2877	-15.6096	-15.6096	0	-1.32193	0	0,0,0	1378
RNA815_10864.1	2593.7	2350.65	1951.13	1943.65	-6.7362	-7.02468	-7.36171	-7.57072	-0.288482	-0.337035	-0.209009	0,0,0	1377
RNA815_10864.2	2555.58	1793.98	877.62	1051.7	-6.75789	-7.41242	-8.51161	-8.45482	-0.654532	-1.09918	0.056786	0,0,0	1244
RNA815_10865	8579.43	6746.04	6404.45	6786.56	-5.01159	-5.50439	-5.64747	-5.76965	-0.492799	-0.143081	-0.122182	0,0,0	1377
RNA815_10866	796.76	544.09	515.87	483.34	-8.43471	-9.12582	-9.26979	-9.57622	-0.69111	-0.143966	-0.306427	0,0,0	1377
RNA815_10867.1	453.17	671.03	736.49	945.02	-9.24332	-8.82828	-8.76415	-8.60964	0.415037	0.0641303	0.15451	0,0,0	1377
RNA815_10867.2	234.95	212.4	232.9	240.29	-10.1834	-10.4804	-10.4198	-10.5652	-0.296982	0.0605415	-0.14543	0,0,0	1028
RNA815_10868	434	299	275	347.98	-9.30586	-9.98028	-10.1667	-10.0398	-0.674424	-0.186413	0.126912	0,0,0	1377
RNA815_10869	125	87	100.81	152	-11.0861	-11.7517	-11.6096	-11.2173	-0.665581	0.142019	0.392317	0,0,0	1377
RNA815_1087	236.67	337.32	384.78	340.11	-10.1834	-9.81522	-9.69078	-10.0705	0.368151	0.124447	-0.379704	0,0,0	3501
RNA815_10870	114.93	125.27	123.68	134.48	-11.1834	-11.2173	-11.2877	-11.4002	-0.0339473	-0.0703893	-0.112475	0,0,0	1377
RNA815_10871	1252	1094	1068	1258	-7.78627	-8.12582	-8.23026	-8.19601	-0.339551	-0.104437	0.0342496	0,0,0	1377
RNA815_10872	389.3	224.84	182.6	218.56	-9.45989	-10.4002	-10.7517	-10.7027	-0.940294	-0.351472	0.0489096	0,0,0	1377
RNA815_10873	250.64	327.21	408.31	454.76	-10.0861	-9.85475	-9.60964	-9.65544	0.231326	0.245112	-0.0458037	0,0,0	1377
RNA815_10874	465	365	357	378	-9.20876	-9.70275	-9.80229	-9.92314	-0.493989	-0.0995357	-0.120854	0,0,0	1377
RNA815_10875.1	674.82	819.73	914.19	1036.84	-8.673	-8.53818	-8.44977	-8.47521	0.134824	0.088409	-0.025445	0,0,0	1376
RNA815_10875.2	65.04	70.13	114.96	157.11	-12.0247	-12.0247	-11.4002	-11.1834	0	0.624491	0.216811	0,0,0	453
RNA815_10876.1	204.61	381.42	443.79	517.04	-10.3808	-9.64386	-9.4907	-9.47009	0.736966	0.153157	0.0206103	0,0,0	1376
RNA815_10876.2	3.36	29.88	25.29	20.71	-15.6096	-13.1502	-13.4397	-13.8023	2.45943	-0.289507	-0.36257	+,0,0	444
RNA815_10877	420	391	404	365	-9.35225	-9.59841	-9.62096	-9.96578	-0.246161	-0.0225426	-0.344828	0,0,0	1376
RNA815_10878.1	203.65	218.56	226.12	240.89	-10.3808	-10.4397	-10.4599	-10.5652	-0.0588937	-0.0201779	-0.105353	0,0,0	1376
RNA815_10878.2	63.6	49.3	82.96	67.62	-12.0247	-12.5222	-11.8548	-12.3617	-0.4975	0.667425	-0.50696	0,0,0	781
RNA815_10879.1	166.43	153.57	145.95	243.35	-10.6789	-10.9372	-11.0861	-10.5436	-0.258312	-0.148863	0.542527	0,0,0	1376
RNA815_10879.2	8.62	24.08	17.88	22.64	-14.6096	-13.4397	-13.8023	-13.8023	1.16993	-0.36257	0	0,0,0	521
RNA815_10879.3	7.74	5.47	4.36	17.77	-14.6096	-15.0247	-15.6096	-14.0247	-0.415037	-0.584963	1.58496	0,0,0	473
RNA815_1088	108	3881.02	3409.95	2855.96	-11.2877	-6.3013	-6.55707	-7.01718	4.98641	-0.255771	-0.460111	+,0,0	3500
RNA815_10880	20.19	802.15	757.62	622.67	-13.6096	-8.57072	-8.7209	-9.20876	5.03892	-0.150176	-0.487864	+,0,0	1376
RNA815_10881	1271.85	1060.9	1362.11	1627.12	-7.76415	-8.17085	-7.87832	-7.82828	-0.406698	0.292527	0.0500407	0,0,0	1376
RNA815_10882.1	175.86	156.07	196.76	325.34	-10.5873	-10.9092	-10.6554	-10.1339	-0.321928	0.253757	0.521537	0,0,0	1376
RNA815_10882.2	18.14	11.93	18.24	29.66	-13.6096	-14.2877	-13.8023	-13.4397	-0.678072	0.485427	0.36257	0,0,0	477
RNA815_10883	49.97	59.22	54.68	66.99	-12.3617	-12.2877	-12.4397	-12.3617	0.0740006	-0.152003	0.0780025	0,0,0	1376
RNA815_10884	396	270	204	341	-9.43972	-10.1339	-10.5873	-10.0705	-0.694192	-0.453366	0.516791	0,0,0	1376
RNA815_10885	208.03	177.1	181.76	176.43	-10.3617	-10.727	-10.7517	-10.9949	-0.365284	-0.0246621	-0.243271	0,0,0	1376
RNA815_10886	412	480	656	611	-9.38082	-9.30586	-8.93016	-9.2346	0.0749621	0.375699	-0.304441	0,0,0	1376
RNA815_10887	55.41	40.6	30.39	51.38	-12.2173	-12.8023	-13.2877	-12.7027	-0.584963	-0.485427	0.584963	0,0,0	1376
RNA815_10888	721	479	354.96	362.61	-8.58173	-9.31502	-9.81522	-9.98028	-0.733285	-0.500205	-0.165059	0,0,0	1376
RNA815_10889	76	82	84	90	-11.8023	-11.8023	-11.8548	-11.9658	0	-0.0524674	-0.111031	0,0,0	1376
RNA815_1089	3733.48	2291.31	2152.35	2783.5	-6.2109	-7.06082	-7.21947	-7.05505	-0.849922	-0.158653	0.16442	0,0,0	3498
RNA815_10890	252	186	156.99	141	-10.0861	-10.6554	-10.9658	-11.3242	-0.569366	-0.31034	-0.358454	0,0,0	1376
RNA815_10891	144	139	130	217	-10.8817	-11.0861	-11.2521	-10.7027	-0.204358	-0.16601	0.549339	0,0,0	1376
RNA815_10892.1	18709	59335.5	72698	67514.5	-3.88705	-2.36818	-2.14363	-2.45577	1.51887	0.224551	-0.312144	0,0,0	1375
RNA815_10892.2	30.65	100.21	161.98	141.01	-13.0247	-11.5222	-10.9372	-11.3242	1.5025	0.584963	-0.387023	0,0,0	433
RNA815_10893.1	1102	1142	1073	1196.46	-7.9694	-8.06275	-8.22162	-8.26979	-0.0933505	-0.158877	-0.0481673	0,0,0	1375
RNA815_10893.2	0	0	0	1.54	-16.6096	-16.6096	-16.6096	-16.6096	0	0	0	0,0,0	243
RNA815_10894	274	234.99	195	232	-9.96578	-10.3242	-10.6554	-10.6096	-0.358454	-0.331206	0.0458037	0,0,0	1375
RNA815_10895	393	493	438.99	474	-9.44977	-9.26979	-9.50112	-9.59841	0.179979	-0.231326	-0.0972972	0,0,0	1375
RNA815_10896	129.39	75.6	75.7	101.52	-11.0247	-11.9092	-11.9658	-11.8023	-0.884523	-0.0565835	0.163499	0,0,0	1375
RNA815_10897	293	343	344	440	-9.86817	-9.78946	-9.85475	-9.70275	0.078712	-0.0652915	0.152003	0,0,0	1375
RNA815_10898	289.97	317.85	342.67	441.37	-9.88172	-9.89539	-9.85475	-9.70275	-0.0136749	0.040642	0.152003	0,0,0	1375
RNA815_10899.1	58	152.58	205.02	315.87	-12.1502	-10.9372	-10.5873	-10.1834	1.21299	0.349942	0.403897	0,0,0	1375
RNA815_10899.2	0	4.42	3.97	11.13	-16.6096	-15.6096	-15.6096	-14.6096	1	0	1	0,0,0	283
RNA815_109	2970	2880	3181	3347.95	-6.54086	-6.73159	-6.6569	-6.78787	-0.190727	0.0746903	-0.130967	0,0,0	7576
RNA815_1090.1	1539.35	1140.32	1235.38	1430.37	-7.48811	-8.06661	-8.01718	-8.01345	-0.578502	0.0494252	0.00373272	0,0,0	3496
RNA815_1090.2	7.39	4.86	7.53	6.75	-14.6096	-15.0247	-15.0247	-15.0247	-0.415037	0	0	0,0,0	420
RNA815_1090.3	0	0	0	2.82	-16.6096	-16.6096	-16.6096	-15.6096	0	0	1	0,0,0	204
RNA815_10900	286.39	178.46	187.43	218.51	-9.9092	-10.727	-10.727	-10.7027	-0.817797	0	0.0242475	0,0,0	1375
RNA815_10901	240	170	155	185	-10.1502	-10.8023	-10.9949	-10.9372	-0.652077	-0.192645	0.0577155	0,0,0	1375
RNA815_10902.1	170.17	158.97	161.16	144.56	-10.6554	-10.8817	-10.9372	-11.2877	-0.226276	-0.0554951	-0.350497	0,0,0	1375
RNA815_10902.2	125.27	177.88	142.67	132.99	-11.0861	-10.727	-11.1178	-11.4002	0.359081	-0.39079	-0.2824	0,0,0	373
RNA815_10902.3	64.84	50.81	60.78	67.39	-12.0247	-12.4397	-12.2877	-12.3617	-0.415037	0.152003	-0.0740006	0,0,0	218
RNA815_10903	32.81	49.91	39.91	40.57	-12.9092	-12.5222	-12.9092	-13.0247	0.387023	-0.387023	-0.115477	0,0,0	1375
RNA815_10904.1	57.9	673.74	494.39	433.02	-12.1502	-8.82174	-9.33352	-9.727	3.32847	-0.511778	-0.393481	+,0,0	1375
RNA815_10904.2	0	40.04	27.11	33.19	-16.6096	-12.8023	-13.4397	-13.2877	3.80735	-0.63743	0.152003	+,0,0	455
RNA815_10905	38.85	481.06	367.51	314.02	-12.7027	-9.30586	-9.76415	-10.1834	3.39689	-0.458291	-0.419225	+,0,0	1375
RNA815_10906	506.05	594.6	673.73	1011.79	-9.08608	-9.00231	-8.88854	-8.51161	0.0837684	0.113769	0.376933	0,0,0	1375
RNA815_10907	191.4	145.01	158.01	186.1	-10.4804	-11.0247	-10.9658	-10.9372	-0.544321	0.0588937	0.0285692	0,0,0	1375
RNA815_10908.1	58.68	85.64	72.92	102.06	-12.1502	-11.7517	-12.0247	-11.7517	0.398549	-0.273018	0.273018	0,0,0	1375
RNA815_10908.2	16.13	33.29	33.46	23.94	-13.8023	-13.0247	-13.1502	-13.8023	0.777608	-0.125531	-0.652077	0,0,0	989
RNA815_10908.3	1.19	1.06	1.12	0	-16.6096	-16.6096	-16.6096	-16.6096	0	0	0	0,0,0	279
RNA815_10909	290.09	161.47	177.29	235.79	-9.88172	-10.8548	-10.8023	-10.5873	-0.973033	0.0524674	0.215013	0,0,0	1375
RNA815_1091	246.9	202.67	114.77	177.93	-10.1178	-10.5436	-11.4002	-10.9949	-0.425764	-0.856636	0.405256	0,0,0	3493
RNA815_10910	202.2	283.31	439.84	614.25	-10.4002	-10.0705	-9.50112	-9.22594	0.329705	0.569366	0.27518	0,0,0	1375
RNA815_10911	60	64	69	93	-12.0861	-12.1502	-12.1502	-11.9092	-0.0641303	0	0.241008	0,0,0	1375
RNA815_10912	29.66	35.99	39.92	58.26	-13.0247	-12.9092	-12.9092	-12.5222	0.115477	0	0.387023	0,0,0	1375
RNA815_10913	11404	8489	7576	7380.99	-4.60121	-5.17293	-5.40568	-5.64819	-0.571717	-0.232752	-0.24251	0,0,0	1374
RNA815_10914	998.61	1004.59	1270.67	1697.04	-8.10979	-8.2477	-7.97665	-7.76729	-0.137902	0.271051	0.209355	0,0,0	1374
RNA815_10915.1	694.33	512.83	428.34	443.72	-8.63236	-9.21732	-9.54355	-9.69078	-0.584963	-0.326228	-0.147226	0,0,0	1374
RNA815_10915.2	371.67	304.17	240.66	161.28	-9.53282	-9.96578	-10.3617	-11.1178	-0.432959	-0.395929	-0.756074	0,0,0	973
RNA815_10916	1079.09	819.37	847.59	922.98	-7.99862	-8.54355	-8.55979	-8.64386	-0.544936	-0.0162406	-0.0840643	0,0,0	1374
RNA815_10917	589.71	553.71	752.29	953.75	-8.86817	-9.10185	-8.73312	-8.59841	-0.233672	0.368722	0.13471	0,0,0	1374
RNA815_10918	71.08	143.88	1224.67	2466.5	-11.8548	-11.0247	-8.03221	-7.2281	0.830075	2.99247	0.804114	0,+,0	1374
RNA815_10919.1	91.73	155.61	166.47	245.46	-11.5222	-10.9092	-10.8817	-10.5436	0.612977	0.0274807	0.338169	0,0,0	1374
RNA815_10919.2	22.97	35.12	25.36	23.33	-13.4397	-13.0247	-13.4397	-13.8023	0.415037	-0.415037	-0.36257	0,0,0	630
RNA815_1092	593.91	447.4	415.22	335.59	-8.85475	-9.40997	-9.58727	-10.0861	-0.555215	-0.177305	-0.498806	0,0,0	3492
RNA815_10920.1	639.84	469.64	428.91	355.96	-8.75166	-9.34285	-9.53282	-10.0097	-0.591194	-0.189971	-0.476903	0,0,0	1374
RNA815_10920.2	272.22	238.05	190.27	204.72	-9.98028	-10.3059	-10.7027	-10.8023	-0.325576	-0.39689	-0.0995357	0,0,0	778
RNA815_10921	135.04	131.95	181.57	212.47	-10.9658	-11.1502	-10.7517	-10.7517	-0.184425	0.398549	0	0,0,0	1374
RNA815_10922.1	86.55	77.67	55.43	79.87	-11.6096	-11.9092	-12.4397	-12.0861	-0.29956	-0.530515	0.353637	0,0,0	1374
RNA815_10922.2	19.45	12.33	19.57	18.13	-13.6096	-14.2877	-13.8023	-14.0247	-0.678072	0.485427	-0.222392	0,0,0	1207
RNA815_10923	122.53	146.68	174.65	173.6	-11.1178	-10.9949	-10.8283	-11.0247	0.122857	0.16665	-0.196397	0,0,0	1374
RNA815_10924	289.77	432.96	573.53	670.73	-9.88172	-9.45989	-9.11779	-9.10185	0.421827	0.342106	0.0159415	0,0,0	1374
RNA815_10925	36.53	94.18	96.31	107.89	-12.8023	-11.6096	-11.6554	-11.7027	1.19265	-0.0458037	-0.0473057	0,0,0	1374
RNA815_10926.1	140.01	111.44	97.93	132.06	-10.9092	-11.4002	-11.6554	-11.4002	-0.490986	-0.255257	0.255257	0,0,0	1374
RNA815_10927	159.63	118.98	103.99	132.9	-10.727	-11.2877	-11.5652	-11.4002	-0.560715	-0.277534	0.165059	0,0,0	1374
RNA815_10928	169.99	174.61	247.7	267.35	-10.6554	-10.7517	-10.3242	-10.4198	-0.0962153	0.427421	-0.0955777	0,0,0	1374
RNA815_10929	86.54	80	473.88	797.73	-11.6096	-11.8548	-9.39047	-8.85475	-0.245112	2.46428	0.535719	0,+,0	1374
RNA815_1093	1043.04	928.27	923.49	1105.38	-8.0474	-8.36171	-8.43972	-8.38564	-0.314315	-0.0780025	0.0540767	0,0,0	3491
RNA815_10930	60.9	204.42	206.11	241.81	-12.0861	-10.5222	-10.5873	-10.5652	1.5639	-0.065095	0.0220263	0,0,0	1374
RNA815_10931	175.56	130.38	111.6	134.55	-10.6096	-11.1502	-11.4397	-11.4002	-0.540568	-0.289507	0.0395284	0,0,0	1374
RNA815_10932	5441.77	5093.36	5533.8	6370.04	-5.66786	-5.9092	-5.8581	-5.86061	-0.241342	0.0511043	-0.00251268	0,0,0	1373
RNA815_10933	191	480	445	1263	-10.4804	-9.30586	-9.48036	-8.19179	1.1745	-0.174498	1.28857	0,0,0	1373
RNA815_10934.1	250.43	940.88	917.98	860.45	-10.1018	-8.34285	-8.44473	-8.74545	1.75899	-0.10188	-0.300721	0,0,0	1373
RNA815_10934.2	23.41	81.75	72.81	73.06	-13.4397	-11.8023	-12.0247	-12.2173	1.63743	-0.222392	-0.192645	0,0,0	355
RNA815_10935	14	68	2019	3341	-14.0247	-12.0861	-7.31272	-6.79106	1.9386	4.77335	0.521666	0,+,0	1373
RNA815_10936.1	770.11	631.23	644.65	669.3	-8.48552	-8.91615	-8.95143	-9.10185	-0.430634	-0.0352755	-0.150417	0,0,0	1373
RNA815_10936.2	349.91	246	280.65	328.96	-9.62096	-10.2698	-10.1502	-10.1178	-0.648835	0.119582	0.0324215	0,0,0	661
RNA815_10937	304.42	244.32	288.57	442.41	-9.81522	-10.2698	-10.1018	-9.70275	-0.454566	0.167945	0.399096	0,0,0	1373
RNA815_10938	202.52	220.14	255.02	236.14	-10.4002	-10.4198	-10.2877	-10.5873	-0.0196288	0.132104	-0.29956	0,0,0	1373
RNA815_10939	407.07	441.14	716.9	802.19	-9.40019	-9.42973	-8.80229	-8.84146	-0.0295443	0.627446	-0.0391706	0,0,0	1373
RNA815_1094	73	2631.96	2554	2320	-11.8548	-6.86145	-6.97302	-7.31732	4.99331	-0.111568	-0.344303	+,0,0	3490
RNA815_10940	84	107	173	183	-11.6554	-11.4397	-10.8283	-10.9658	0.215729	0.611435	-0.137504	0,0,0	1373
RNA815_10941	15.47	42.65	42.25	80.52	-13.8023	-12.7027	-12.8023	-12.0861	1.09954	-0.0995357	0.716207	0,0,0	1373
RNA815_10942	138	71	65	116	-10.9372	-12.0247	-12.2173	-11.6096	-1.08746	-0.192645	0.607683	0,0,0	1373
RNA815_10943	5	2	7	49.46	-15.0247	-15.6096	-15.0247	-12.8023	-0.584963	0.584963	2.22239	0,0,+	1373
RNA815_10944	249.42	398.45	336.38	397.15	-10.1018	-9.57622	-9.88172	-9.85475	0.525628	-0.305503	0.026967	0,0,0	1372
RNA815_10945	238.76	200.81	184.73	204.5	-10.1667	-10.5436	-10.727	-10.8023	-0.376854	-0.183446	-0.0752881	0,0,0	1372
RNA815_10946	565.87	514	803	970	-8.93016	-9.20876	-8.6381	-8.57072	-0.278601	0.570664	0.0673754	0,0,0	1372
RNA815_10947	55	2043.68	1939.37	1630.03	-12.2173	-7.22594	-7.36885	-7.82501	4.99139	-0.142913	-0.456156	+,0,0	1372
RNA815_10948	230.2	404.12	464.27	535	-10.2173	-9.55436	-9.41982	-9.42973	0.662965	0.134542	-0.00991547	0,0,0	1372
RNA815_10949	177.59	201.1	181.54	151.09	-10.5873	-10.5436	-10.7517	-11.2173	0.0437214	-0.208108	-0.465664	0,0,0	1372
RNA815_1095.1	912.61	766.17	880.23	1172.94	-8.23895	-8.6381	-8.50635	-8.29676	-0.399144	0.131744	0.209595	0,0,0	3487
RNA815_1095.2	685.1	562.57	719.97	1003.84	-8.65544	-9.07826	-8.79586	-8.52218	-0.422815	0.2824	0.273682	0,0,0	1760
RNA815_10950.1	47	139.65	148.36	160.28	-12.4397	-11.0551	-11.0551	-11.1502	1.38466	0	-0.0951572	0,0,0	1372
RNA815_10950.2	0	204.02	138.62	136.22	-16.6096	-10.5222	-11.1502	-11.3617	6.08746	-0.628031	-0.211504	+,0,0	686
RNA815_10951.1	62.2	69.64	52.35	53.58	-12.0861	-12.0247	-12.5222	-12.7027	0.0614005	-0.4975	-0.180572	0,0,0	1372
RNA815_10951.2	35.61	35.3	29.43	43.49	-12.8023	-12.9092	-13.2877	-12.9092	-0.106915	-0.378512	0.378512	0,0,0	1213
RNA815_10951.3	4.05	17.63	4.18	1.51	-15.6096	-13.8023	-15.6096	-16.6096	1.80735	-1.80735	-1	0,0,0	396
RNA815_10952	127.08	99.08	98.91	92.86	-11.0551	-11.5652	-11.6096	-11.9092	-0.510195	-0.0443941	-0.29956	0,0,0	1372
RNA815_10953	115	63	60	55	-11.1834	-12.1502	-12.2877	-12.6096	-0.966833	-0.137504	-0.321928	0,0,0	1372
RNA815_10954	71	72	61.62	80	-11.8548	-11.9658	-12.2877	-12.0861	-0.111031	-0.321928	0.201634	0,0,0	1372
RNA815_10955	9	22	12	34.99	-14.6096	-13.6096	-14.2877	-13.2877	1	-0.678072	1	0,0,0	1372
RNA815_10956	186.1	133.66	122.54	150.6	-10.5222	-11.1178	-11.3242	-11.2173	-0.59561	-0.206451	0.106915	0,0,0	1372
RNA815_10957	39	41	72	69	-12.7027	-12.8023	-12.0861	-12.2877	-0.0995357	0.716207	-0.201634	0,0,0	1372
RNA815_10958.1	2643.01	1745.91	1607.2	1787.86	-6.70877	-7.45229	-7.64097	-7.69078	-0.74352	-0.18868	-0.0498036	0,0,0	1371
RNA815_10958.2	449.65	358.96	272.01	311.4	-9.26091	-9.727	-10.1834	-10.2002	-0.466085	-0.456378	-0.0168738	0,0,0	271
RNA815_10958.3	737.2	625.92	402.86	603.39	-8.54894	-8.93016	-9.63236	-9.25209	-0.381216	-0.7022	0.380272	0,0,0	256
RNA815_10958.4	301.18	192.01	219.26	202.04	-9.82828	-10.6096	-10.5011	-10.8023	-0.78136	0.108524	-0.30117	0,0,0	217
RNA815_10959	439.54	601.05	1029.16	1265.73	-9.28771	-8.98759	-8.28321	-8.18758	0.300124	0.704378	0.0956353	0,0,0	1371
RNA815_1096.1	832.31	505.53	801.54	1261.78	-8.37124	-9.2346	-8.6381	-8.19179	-0.863365	0.596504	0.446309	0,0,0	3484
RNA815_1096.2	10.51	5.4	8.99	8.56	-14.2877	-15.0247	-14.6096	-15.0247	-0.736966	0.415037	-0.415037	0,0,0	565
RNA815_10960.1	134.9	115.56	125.14	149.39	-10.9658	-11.3242	-11.2877	-11.2521	-0.358454	0.0365259	0.0356239	0,0,0	1371
RNA815_10960.2	73.1	51.44	55.86	86.32	-11.8548	-12.4397	-12.4397	-12.0247	-0.584963	0	0.415037	0,0,0	975
RNA815_10961	256	272	365	452	-10.0705	-10.1178	-9.76415	-9.66713	-0.0473057	0.353637	0.0970245	0,0,0	1371
RNA815_10962	218	244	269	334	-10.2877	-10.2698	-10.2002	-10.1018	0.0179219	0.0695409	0.0984037	0,0,0	1371
RNA815_10963.1	53.88	44.71	54.39	52.74	-12.2877	-12.6096	-12.4397	-12.7027	-0.321928	0.169925	-0.263034	0,0,0	1371
RNA815_10963.2	7.7	10.54	0	4.5	-14.6096	-14.6096	-16.6096	-15.6096	0	-2	1	0,0,0	413
RNA815_10964	178	142	128	124	-10.5873	-11.0551	-11.2521	-11.5222	-0.467779	-0.197037	-0.270089	0,0,0	1371
RNA815_10965	258.26	307.35	427.41	505.44	-10.0551	-9.95143	-9.54355	-9.51161	0.103623	0.407878	0.0319429	0,0,0	1371
RNA815_10966	168	78	71	35	-10.6554	-11.9092	-12.0861	-13.2877	-1.25376	-0.176878	-1.20163	0,0,0	1371
RNA815_10967.1	148.93	164.85	124.27	206.87	-10.8283	-10.8283	-11.2877	-10.7768	0	-0.459432	0.510962	0,0,0	1371
RNA815_10967.2	23.59	39.14	32.6	62.54	-13.2877	-12.8023	-13.1502	-12.4397	0.485427	-0.347923	0.710493	0,0,0	415
RNA815_10968	33.81	41.1	15.78	33.68	-12.9092	-12.8023	-14.0247	-13.2877	0.106915	-1.22239	0.736966	0,0,0	1371
RNA815_10969	5	70	56	42	-15.0247	-12.0247	-12.4397	-13.0247	3	-0.415037	-0.584963	+,0,0	1371
RNA815_1097	170	6380	5827	4947	-10.6554	-5.58519	-5.78389	-6.22486	5.07025	-0.198693	-0.44097	+,0,0	3484
RNA815_10970	109	154	188	156	-11.2877	-10.9372	-10.7027	-11.1834	0.350497	0.234465	-0.480626	0,0,0	1371
RNA815_10971	52	48	56	65.94	-12.2877	-12.5222	-12.4397	-12.3617	-0.234465	0.0824622	0.0780025	0,0,0	1371
RNA815_10972	1526.53	5179.74	8110.75	7541.74	-7.50112	-5.88513	-5.307	-5.61741	1.61599	0.578125	-0.310409	0,0,0	1370
RNA815_10973.1	1652.31	1878.37	2389.08	2584.03	-7.38564	-7.34755	-7.06854	-7.16049	0.0380932	0.279002	-0.091948	0,0,0	1370
RNA815_10973.2	25.9	45.89	114.17	88.6	-13.2877	-12.6096	-11.4002	-11.9658	0.678072	1.20945	-0.565597	0,0,0	456
RNA815_10974	1368.22	1687.62	2054.81	2390.47	-7.65836	-7.50112	-7.28546	-7.27425	0.15724	0.215656	0.0112098	0,0,0	1370
RNA815_10975	1559	1590	2030	2543.97	-7.47009	-7.58727	-7.30358	-7.18338	-0.117184	0.283694	0.120203	0,0,0	1370
RNA815_10976	167.53	124.61	102.86	157.23	-10.6554	-11.2173	-11.5652	-11.1834	-0.561879	-0.347923	0.381871	0,0,0	1370
RNA815_10977	905	962	1002.76	1012	-8.25209	-8.31043	-8.31962	-8.51161	-0.058344	-0.00918917	-0.191987	0,0,0	1370
RNA815_10979	224.44	176.06	172.23	168	-10.2521	-10.7517	-10.8283	-11.0861	-0.499571	-0.0766213	-0.257798	0,0,0	1370
RNA815_1098	168.12	156.8	121.33	129.69	-10.6554	-10.9092	-11.3242	-11.4397	-0.253757	-0.415037	-0.115477	0,0,0	3484
RNA815_10980	78	2136	2372	1986	-11.7517	-7.16256	-7.08021	-7.54086	4.5891	0.0823473	-0.460652	+,0,0	1370
RNA815_10981	640.06	495.58	570.38	618.13	-8.75166	-9.26091	-9.12582	-9.21732	-0.509253	0.135088	-0.0914984	0,0,0	1370
RNA815_10982	176.62	143.39	88.63	74.18	-10.5873	-11.0247	-11.7517	-12.2173	-0.437405	-0.726982	-0.465664	0,0,0	1370
RNA815_10983	70	41	17	25	-11.9092	-12.8023	-14.0247	-13.6096	-0.893085	-1.22239	0.415037	0,0,0	1370
RNA815_10984	7.19	15.9	9.77	10.14	-14.6096	-14.0247	-14.6096	-14.6096	0.584963	-0.584963	0	0,0,0	1370
RNA815_10985	5	5.44	4	6	-15.0247	-15.0247	-15.6096	-15.0247	0	-0.584963	0.584963	0,0,0	1370
RNA815_10986	1778.28	2215.77	2584.35	3050.62	-7.28097	-7.10979	-6.9568	-6.92139	0.171171	0.152999	0.0354053	0,0,0	1369
RNA815_10987.1	667.63	781.52	624.58	737.38	-8.69078	-8.60964	-9.00231	-8.96578	0.0811368	-0.39267	0.0365259	0,0,0	1369
RNA815_10987.2	146.6	136.95	154.98	234.03	-10.8548	-11.0861	-10.9949	-10.6096	-0.231326	0.0911479	0.38529	0,0,0	581
RNA815_10988	50	62	43	65	-12.3617	-12.2173	-12.8023	-12.3617	0.14439	-0.584963	0.440573	0,0,0	1369
RNA815_10989	101.89	87.82	73.59	98.94	-11.3617	-11.7027	-12.0247	-11.8023	-0.341037	-0.321928	0.222392	0,0,0	1369
RNA815_1099	580.57	1044.21	1261.21	1543.67	-8.88854	-8.19179	-7.98759	-7.90228	0.696753	0.204199	0.0853073	0,0,0	3483
RNA815_10990	135.4	238.41	241.44	218.36	-10.9658	-10.3059	-10.3617	-10.7027	0.659925	-0.0558532	-0.341037	0,0,0	1369
RNA815_10991	507	603.99	839.99	856.48	-9.08608	-8.98028	-8.57622	-8.75166	0.105795	0.404066	-0.175442	0,0,0	1369
RNA815_10992	84.39	76.13	60.58	66	-11.6554	-11.9092	-12.2877	-12.3617	-0.253757	-0.378512	-0.0740006	0,0,0	1369
RNA815_10993	617	750	948	973	-8.80229	-8.66713	-8.40019	-8.56525	0.13516	0.266939	-0.165059	0,0,0	1369
RNA815_10994	169.94	151.28	125.12	259.51	-10.6554	-10.9658	-11.2877	-10.4599	-0.31034	-0.321928	0.827819	0,0,0	1369
RNA815_10995	45.29	50	55	64	-12.5222	-12.5222	-12.4397	-12.4397	0	0.0824622	0	0,0,0	1369
RNA815_10996	562	387	402	543	-8.93722	-9.62096	-9.63236	-9.40019	-0.683741	-0.0114048	0.232173	0,0,0	1369
RNA815_10997.1	1118.7	872.28	856.56	940.98	-7.94786	-8.44977	-8.54355	-8.61529	-0.501907	-0.0937821	-0.0717358	0,0,0	1368
RNA815_10997.2	595.89	646.43	626.22	821.48	-8.85475	-8.88172	-8.99493	-8.80874	-0.026967	-0.113211	0.18619	0,0,0	1224
RNA815_10997.3	1921.71	1533.55	1495.24	1706.74	-7.16877	-7.6381	-7.74545	-7.75789	-0.469326	-0.107357	-0.0124371	0,0,0	879
RNA815_10998.1	247.12	280.53	253.78	271.84	-10.1178	-10.0705	-10.2877	-10.4002	0.0473057	-0.217231	-0.112475	0,0,0	1368
RNA815_10998.2	47.36	42.02	28.67	16.22	-12.4397	-12.7027	-13.2877	-14.2877	-0.263034	-0.584963	-1	0,0,0	456
RNA815_10999	591	490	424	390	-8.86817	-9.27872	-9.55436	-9.88172	-0.41055	-0.275634	-0.327362	0,0,0	1368
RNA815_110.1	585.88	455.54	311.85	534.09	-8.87493	-9.38082	-9.99493	-9.42973	-0.505891	-0.614109	0.565199	0,0,0	7567
RNA815_110.2	21.16	14.87	7.58	18.87	-13.4397	-14.0247	-15.0247	-14.0247	-0.584963	-1	1	0,0,0	473
RNA815_1100.1	830.2	732.4	671.74	735.95	-8.37602	-8.70275	-8.89539	-8.96578	-0.326729	-0.192645	-0.0703893	0,0,0	3482
RNA815_1100.2	69.99	57.94	60.56	53.25	-11.9092	-12.2877	-12.2877	-12.7027	-0.378512	0	-0.415037	0,0,0	1094
RNA815_1100.3	73.93	48.49	35.97	51.75	-11.8023	-12.5222	-13.0247	-12.7027	-0.719892	-0.5025	0.321928	0,0,0	393
RNA815_11000	95.93	125.03	195.12	203.36	-11.4397	-11.2173	-10.6554	-10.8023	0.222392	0.561879	-0.146841	0,0,0	1368
RNA815_11001.1	51.72	2287.79	2355.87	1756.79	-12.2877	-7.06275	-7.09	-7.71786	5.22497	-0.0272582	-0.627853	+,0,0	1368
RNA815_11001.2	8.28	195.21	197.13	157.21	-14.6096	-10.5873	-10.6554	-11.1834	4.02237	-0.0681715	-0.527932	+,0,0	466
RNA815_11002.1	173.83	301.6	323.31	449.46	-10.6096	-9.98028	-9.93722	-9.6789	0.629357	0.0430687	0.258312	0,0,0	1368
RNA815_11002.2	28.33	33.89	52.66	72.94	-13.1502	-13.0247	-12.5222	-12.2173	0.125531	0.5025	0.304855	0,0,0	492
RNA815_11002.3	5.86	7.99	3.8	3.98	-15.0247	-14.6096	-15.6096	-15.6096	0.415037	-1	0	0,0,0	482
RNA815_11003	8.23	13.74	8.8	4.23	-14.6096	-14.2877	-14.6096	-15.6096	0.321928	-0.321928	-1	0,0,0	1368
RNA815_11004	73.71	137.02	257.39	381.5	-11.8023	-11.0861	-10.2698	-9.9092	0.716207	0.816288	0.36059	0,0,0	1368
RNA815_11005	544.23	554.49	576.31	811.52	-8.98028	-9.10185	-9.11779	-8.82828	-0.121562	-0.0159415	0.289507	0,0,0	1367
RNA815_11006.1	2461.73	1978.26	1916.05	2082.94	-6.81198	-7.27202	-7.38805	-7.47265	-0.46004	-0.116035	-0.084596	0,0,0	1367
RNA815_11006.2	260.53	185.74	215.58	190.96	-10.0398	-10.6554	-10.5222	-10.8817	-0.615659	0.133267	-0.359542	0,0,0	506
RNA815_11007	543.99	420.98	432.96	494.55	-8.98028	-9.50112	-9.52218	-9.53282	-0.520832	-0.0210616	-0.0106472	0,0,0	1367
RNA815_11008	394.14	453.14	403.95	414.63	-9.44977	-9.39047	-9.62096	-9.78946	0.0592972	-0.230484	-0.168506	0,0,0	1367
RNA815_11009	337	251	266	276.99	-9.66713	-10.2346	-10.2173	-10.3617	-0.567475	0.017278	-0.14439	0,0,0	1367
RNA815_1101.1	289.73	266.09	119.87	160.17	-9.88172	-10.1502	-11.3617	-11.1502	-0.268489	-1.2115	0.211504	0,0,0	3481
RNA815_1101.2	63.03	59.67	25.13	16.83	-12.0247	-12.2877	-13.4397	-14.0247	-0.263034	-1.152	-0.584963	0,0,0	1210
RNA815_11010	106	121.98	124.6	162.28	-11.3242	-11.2521	-11.2877	-11.1178	0.0721498	-0.0356239	0.169925	0,0,0	1367
RNA815_11011.1	89.94	86.34	92.73	132.44	-11.5652	-11.7517	-11.7027	-11.4002	-0.186413	0.0489096	0.302563	0,0,0	1367
RNA815_11011.2	5.85	0	0	6.5	-15.0247	-16.6096	-16.6096	-15.0247	-1.58496	0	1.58496	0,0,0	471
RNA815_11012	174.54	181.18	200.65	253.59	-10.6096	-10.7027	-10.6324	-10.5011	-0.0931094	0.0703893	0.131245	0,0,0	1367
RNA815_11013	62	116.11	164.11	188.21	-12.0861	-11.3242	-10.9092	-10.9092	0.76184	0.415037	0	0,0,0	1367
RNA815_11014	483.54	446.39	485.75	576.43	-9.15021	-9.40997	-9.36171	-9.31502	-0.259759	0.0482552	0.0466932	0,0,0	1367
RNA815_11015	196	161.98	190.11	225.88	-10.4397	-10.8548	-10.7027	-10.6554	-0.415037	0.152003	0.0473057	0,0,0	1367
RNA815_11016.1	115.62	97.07	101.65	122.92	-11.1834	-11.5652	-11.5652	-11.5222	-0.381871	0	0.0430687	0,0,0	1367
RNA815_11016.2	6.38	3.21	3.35	5.08	-15.0247	-15.6096	-15.6096	-15.6096	-0.584963	0	0	0,0,0	246
RNA815_11017	165	97	157	214	-10.6789	-11.5652	-10.9658	-10.727	-0.886343	0.599462	0.238787	0,0,0	1367
RNA815_11018	19	578.42	448.97	412.56	-13.6096	-9.03978	-9.47009	-9.80229	4.56986	-0.430304	-0.332196	+,0,0	1367
RNA815_11019	1149.11	718.65	741.09	745.21	-7.9092	-8.727	-8.75166	-8.95143	-0.817797	-0.0246621	-0.19977	0,0,0	1366
RNA815_1102.1	19941	25087.5	26109.1	24260.1	-3.79506	-3.60999	-3.62078	-3.93236	0.185065	-0.0107856	-0.311583	0,0,0	3480
RNA815_1102.2	84.33	56.33	25.87	20.42	-11.6554	-12.3617	-13.4397	-13.8023	-0.706269	-1.078	-0.36257	0,0,0	506
RNA815_11020.1	591.89	726.91	815.68	1098.26	-8.86145	-8.71482	-8.61529	-8.39532	0.146625	0.0995357	0.219966	0,0,0	1366
RNA815_11020.2	231.94	308.86	439.09	487.74	-10.2002	-9.93722	-9.50112	-9.55436	0.263034	0.436099	-0.053242	0,0,0	1086
RNA815_11021.1	591.2	537.18	778.91	1010.99	-8.86145	-9.15021	-8.68483	-8.51161	-0.288761	0.465381	0.17322	0,0,0	1366
RNA815_11021.2	86.79	61.41	65.51	66.59	-11.6096	-12.2173	-12.2173	-12.3617	-0.607683	0	-0.14439	0,0,0	603
RNA815_11022	279.44	326.38	358.88	451.06	-9.93722	-9.85475	-9.78946	-9.66713	0.0824622	0.0652915	0.122336	0,0,0	1366
RNA815_11023	388.63	327.81	436.86	502.43	-9.47009	-9.85475	-9.51161	-9.51161	-0.384664	0.343145	0	0,0,0	1366
RNA815_11024.1	220.59	157.14	148.99	223.79	-10.2698	-10.9092	-11.0551	-10.6789	-0.63941	-0.145851	0.376148	0,0,0	1366
RNA815_11024.2	3.75	5.96	1.42	3.36	-15.6096	-15.0247	-16.6096	-15.6096	0.584963	-1.58496	1	0,0,0	291
RNA815_11025	935.85	930.82	958.06	1048.88	-8.2045	-8.35698	-8.38564	-8.45989	-0.152476	-0.0286638	-0.0742546	0,0,0	1366
RNA815_11026	565.34	403.77	362.61	358.08	-8.93016	-9.55436	-9.77675	-9.99493	-0.624198	-0.222392	-0.21818	0,0,0	1366
RNA815_11027	198.27	647.69	625.52	573.53	-10.4198	-8.88172	-8.99493	-9.32424	1.5381	-0.113211	-0.329308	0,0,0	1366
RNA815_11028.1	120.5	113.52	120.72	200.42	-11.1178	-11.3617	-11.3242	-10.8283	-0.243926	0.0374747	0.495957	0,0,0	1366
RNA815_11028.2	49.73	84.86	115.62	72.41	-12.3617	-11.7517	-11.4002	-12.2173	0.610053	0.351472	-0.817136	0,0,0	275
RNA815_11029	79.48	106.06	96.14	112.1	-11.7027	-11.4397	-11.6554	-11.6554	0.263034	-0.215729	0	0,0,0	1366
RNA815_1103.1	465.91	307.08	305.21	383.87	-9.20876	-9.95143	-10.0247	-9.89539	-0.742668	-0.073249	0.129283	0,0,0	3480
RNA815_1103.2	30.93	11.81	15.61	19.47	-13.0247	-14.2877	-14.0247	-14.0247	-1.26303	0.263034	0	0,0,0	663
RNA815_11030.1	94.7	106.59	239.55	390.86	-11.4804	-11.4397	-10.3617	-9.86817	0.040642	1.078	0.493539	0,0,0	1366
RNA815_11030.2	16.3	14.41	56.44	34.14	-13.8023	-14.0247	-12.3617	-13.2877	-0.222392	1.66297	-0.925999	0,0,0	689
RNA815_11031	178	136.99	180	253	-10.5873	-11.0861	-10.7768	-10.5011	-0.498806	0.309328	0.275634	0,0,0	1366
RNA815_11032	54.89	31.37	17.92	24	-12.2173	-13.1502	-13.8023	-13.8023	-0.932886	-0.652077	0	0,0,0	1366
RNA815_11033.1	9011.33	9689.51	13543.9	16160.1	-4.94076	-4.98211	-4.56764	-4.51821	-0.0413511	0.414467	0.0494341	0,0,0	1365
RNA815_11033.2	7951.22	9970.23	12871.5	13078.8	-5.1213	-4.9412	-4.64097	-4.82337	0.1801	0.300225	-0.182397	0,0,0	1227
RNA815_11033.3	20687.8	21331.5	23452.8	24597.3	-3.74198	-3.84394	-3.77556	-3.91224	-0.101964	0.0683755	-0.136674	0,0,0	968
RNA815_11034.1	170.34	118.29	132.12	137.97	-10.6324	-11.2877	-11.2173	-11.3617	-0.655352	0.0703893	-0.14439	0,0,0	1365
RNA815_11034.2	1.07	1.2	0	3.36	-16.6096	-16.6096	-16.6096	-15.6096	0	0	1	0,0,0	324
RNA815_11034.3	11.34	12.92	18.01	13.5	-14.2877	-14.2877	-13.8023	-14.2877	0	0.485427	-0.485427	0,0,0	232
RNA815_11035	192.19	482.62	488.23	508.97	-10.4804	-9.29676	-9.35225	-9.50112	1.1836	-0.0554951	-0.148863	0,0,0	1365
RNA815_11036.1	1321.49	1027.7	989.97	1302.6	-7.70877	-8.21732	-8.33818	-8.14612	-0.508549	-0.120854	0.192061	0,0,0	1365
RNA815_11036.2	60.89	72.79	73.77	104.16	-12.0861	-11.9658	-12.0247	-11.7517	0.120294	-0.0588937	0.273018	0,0,0	570
RNA815_11036.3	45.34	33.21	34.74	33.24	-12.5222	-13.0247	-13.0247	-13.2877	-0.5025	0	-0.263034	0,0,0	484
RNA815_11037	107.6	76.92	77.97	96.48	-11.2877	-11.9092	-11.9658	-11.8548	-0.621488	-0.0565835	0.111031	0,0,0	1365
RNA815_11038	69	72	76	63.96	-11.9092	-11.9658	-11.9658	-12.4397	-0.0565835	0	-0.473931	0,0,0	1365
RNA815_11039	132.08	133.17	158.4	169.53	-10.9949	-11.1502	-10.9658	-11.0551	-0.155278	0.184425	-0.0892673	0,0,0	1365
RNA815_1104.1	929.55	681.64	599.24	725.86	-8.21304	-8.80874	-9.05505	-8.98759	-0.595705	-0.246311	0.067463	0,0,0	3478
RNA815_1104.2	1889.23	1454.06	1448.85	1681.34	-7.1939	-7.71482	-7.78946	-7.77992	-0.520924	-0.0746388	0.00954377	0,0,0	3169
RNA815_1104.3	62.87	52.56	42.63	65.54	-12.0247	-12.4397	-12.8023	-12.3617	-0.415037	-0.36257	0.440573	0,0,0	618
RNA815_1104.4	109.08	77.52	75.39	87.29	-11.2877	-11.9092	-12.0247	-11.9658	-0.621488	-0.115477	0.0588937	0,0,0	415
RNA815_1104.5	26	26.98	20.98	28.45	-13.2877	-13.2877	-13.6096	-13.4397	0	-0.321928	0.169925	0,0,0	355
RNA815_11040	193	195	237	316	-10.4599	-10.5873	-10.3808	-10.1834	-0.127379	0.206451	0.197446	0,0,0	1365
RNA815_11041	94.35	71.79	73.35	93.92	-11.4804	-12.0247	-12.0247	-11.9092	-0.544321	0	0.115477	0,0,0	1365
RNA815_11042.1	78.27	91.52	105.12	142.94	-11.7517	-11.6554	-11.5222	-11.2877	0.0962153	0.133267	0.234465	0,0,0	1365
RNA815_11042.2	3.67	1.03	2.23	4.04	-15.6096	-16.6096	-15.6096	-15.6096	-1	1	0	0,0,0	489
RNA815_11043	303.49	278.92	269.53	377.98	-9.81522	-10.0861	-10.2002	-9.92314	-0.270854	-0.114171	0.27711	0,0,0	1364
RNA815_11044	793	612	577	557	-8.44473	-8.95859	-9.10979	-9.37124	-0.513855	-0.151206	-0.261441	0,0,0	1364
RNA815_11045	736.2	543.03	510.04	468.98	-8.54894	-9.13391	-9.28771	-9.60964	-0.584963	-0.153805	-0.321928	0,0,0	1364
RNA815_11046	15	243	205	162	-14.0247	-10.2877	-10.5873	-11.1178	3.73697	-0.29956	-0.530515	+,0,0	1364
RNA815_11047.1	310.5	233.03	205.82	124	-9.78946	-10.3429	-10.5873	-11.5222	-0.553392	-0.244419	-0.934905	0,0,0	1364
RNA815_11047.2	55.72	29.79	19.3	20.48	-12.2173	-13.1502	-13.8023	-13.8023	-0.932886	-0.652077	0	0,0,0	419
RNA815_11048	48	41	31	42	-12.4397	-12.8023	-13.1502	-13.0247	-0.36257	-0.347923	0.125531	0,0,0	1364
RNA815_11049	269.23	200.43	251.24	360.06	-9.99493	-10.5652	-10.3059	-9.99493	-0.570316	0.259387	0.310929	0,0,0	1364
RNA815_1105	537.19	608.1	698.01	808.3	-9.00231	-8.97302	-8.84146	-8.83485	0.0292943	0.13156	0.00660273	0,0,0	3477
RNA815_11050	341	458	604	664	-9.65544	-9.38082	-9.0474	-9.11779	0.274622	0.333424	-0.0703893	0,0,0	1364
RNA815_11051.1	22.25	46.75	15.66	27.66	-13.4397	-12.6096	-14.0247	-13.6096	0.830075	-1.41504	0.415037	0,0,0	1364
RNA815_11051.2	0	4	1	1	-16.6096	-15.6096	-16.6096	-16.6096	1	-1	0	0,0,0	313
RNA815_11051.3	1.03	7.01	1	17.16	-16.6096	-15.0247	-16.6096	-14.0247	1.58496	-1.58496	2.58496	0,0,+	290
RNA815_11052	46	23	24	24	-12.4397	-13.4397	-13.6096	-13.8023	-1	-0.169925	-0.192645	0,0,0	1364
RNA815_11053	51	1891	1758	1443	-12.3617	-7.33818	-7.51161	-7.99862	5.02354	-0.173431	-0.487007	+,0,0	1363
RNA815_11054	68.51	56.24	40.04	64.82	-11.9092	-12.3617	-12.9092	-12.4397	-0.452512	-0.547488	0.469485	0,0,0	1363
RNA815_11055	453.92	466.56	541.44	530.23	-9.24332	-9.35225	-9.20025	-9.43972	-0.108934	0.152003	-0.239466	0,0,0	1363
RNA815_11056	18	579	511	422	-13.6096	-9.03978	-9.28771	-9.76415	4.56986	-0.247928	-0.476438	+,0,0	1363
RNA815_11057	300.07	260.99	358.49	511.89	-9.84146	-10.1834	-9.78946	-9.4907	-0.34192	0.393914	0.298762	0,0,0	1363
RNA815_11058	273.57	220.89	261.63	264.37	-9.96578	-10.4198	-10.2521	-10.4397	-0.454032	0.167727	-0.187627	0,0,0	1363
RNA815_11059	118.51	85.77	81.41	139.19	-11.1502	-11.7517	-11.9092	-11.3242	-0.601451	-0.157541	0.584963	0,0,0	1363
RNA815_1106	591.11	436.74	368.04	403.07	-8.86145	-9.43972	-9.75166	-9.82828	-0.578268	-0.311944	-0.0766213	0,0,0	3474
RNA815_11060	111.17	59.54	54.86	73.05	-11.2521	-12.2877	-12.4397	-12.2173	-1.03562	-0.152003	0.222392	0,0,0	1363
RNA815_11061	15.14	7.67	5.05	19.49	-14.0247	-14.6096	-15.0247	-14.0247	-0.584963	-0.415037	1	0,0,0	1363
RNA815_11062.1	80.7	695.95	1188.2	1584.46	-11.7027	-8.77675	-8.07437	-7.86481	2.926	0.702385	0.209558	+,0,0	1362
RNA815_11062.2	101.3	588.05	855.8	851.54	-11.3617	-9.01718	-8.54894	-8.75789	2.34453	0.468239	-0.208947	+,0,0	1154
RNA815_11063.1	1103.5	1029.27	1171.74	1492.27	-7.96578	-8.21304	-8.09394	-7.95143	-0.247251	0.119095	0.142512	0,0,0	1362
RNA815_11063.2	376.45	370.08	402.4	444.22	-9.51161	-9.6789	-9.63236	-9.69078	-0.167295	0.0465426	-0.0584167	0,0,0	655
RNA815_11064.1	163	203.93	149	232.68	-10.7027	-10.5222	-11.0551	-10.6096	0.180572	-0.532874	0.445411	0,0,0	1362
RNA815_11064.2	0	4.07	0	11.32	-16.6096	-15.6096	-16.6096	-14.6096	1	-1	2	0,0,0	428
RNA815_11065	190.47	65.62	60.9	62.41	-10.4804	-12.1502	-12.2877	-12.4397	-1.66985	-0.137504	-0.152003	0,0,0	1362
RNA815_11066	590	449	467	543	-8.86817	-9.40019	-9.41982	-9.40019	-0.532014	-0.0196288	0.0196288	0,0,0	1362
RNA815_11067	107.37	47.37	47.09	32.01	-11.2877	-12.6096	-12.6096	-13.2877	-1.32193	0	-0.678072	0,0,0	1362
RNA815_11068	109.12	122.04	174.17	157.66	-11.2877	-11.2521	-10.8283	-11.1502	0.0356239	0.423808	-0.321928	0,0,0	1362
RNA815_11069	47	41	24	23	-12.4397	-12.8023	-13.6096	-13.8023	-0.36257	-0.807355	-0.192645	0,0,0	1362
RNA815_1107	1419.97	2267	2237	2335.81	-7.60402	-7.07631	-7.16463	-7.30586	0.527705	-0.0883149	-0.141234	0,0,0	3469
RNA815_11070	201	199	255	303	-10.4002	-10.5652	-10.2877	-10.2346	-0.165059	0.277534	0.0531113	0,0,0	1362
RNA815_11071	26	47	64	61	-13.2877	-12.6096	-12.2173	-12.5222	0.678072	0.392317	-0.304855	0,0,0	1362
RNA815_11072	13	13.98	13.8	24.32	-14.0247	-14.0247	-14.2877	-13.6096	0	-0.263034	0.678072	0,0,0	1362
RNA815_11073	258	266	297	300	-10.0551	-10.1502	-10.0705	-10.2521	-0.0951572	0.0797272	-0.181607	0,0,0	1361
RNA815_11074.1	8.26	18	12.97	13.15	-14.6096	-13.8023	-14.2877	-14.2877	0.807355	-0.485427	0	0,0,0	1361
RNA815_11074.2	1.74	0	0	1.85	-15.6096	-16.6096	-16.6096	-16.6096	-1	0	0	0,0,0	354
RNA815_11074.3	2.01	2	1	1	-15.6096	-15.6096	-16.6096	-16.6096	0	-1	0	0,0,0	205
RNA815_11075	251.14	270	244.25	262.04	-10.0861	-10.1339	-10.3429	-10.4397	-0.0478285	-0.208947	-0.0968615	0,0,0	1361
[truncated: 72,709 more rows]
