# Supplementary material for: Positional RNA-Seq identifies candidate genes for phenotypic engineering of sexual traits
Source: Front Zool. 2015 Jul 3;12:14. doi: 10.1186/s12983-015-0106-0 (PMC4490696; doi:10.1186/s12983-015-0106-0)
Supplement: Additional file 3: — Selected candidate transcripts. Summary table of the candidate transcripts and their ISH/dsRNA probe sequences. (A) Transcript ID in transcriptome version MLRNA110815 [56, 57]; (B) Transcript class; (C) Transcript sequence; (D) Transcript length; (E) Forward primer sequence; (F) Reverse primer sequence; (G) ISH/dsRNA probe length. [file 12983_2015_106_MOESM3_ESM.xlsx]

## Sheet: Candidate transcripts (Table S2
Transcript ID	Class	Seq	Length	FW primer	RV primer	Probe
RNA815_92.1	0,0,0	CAGATATGACTGCAGGCTGAAGTCTATAAAAGTGAGCCAGATTTTCAGCTATCAGACTCAACAAAGCCCCAGATTGGTGGCAATCAATATAAACCAGTTGGTTAACTGAAGACAGGACGACAAATATAACTCTGCTTGACAACAACTCAGCCATGAAGCTGCTGTTTCTATTGGCCTGCGTAGGCCTTGCCGCCTCGGCAAGTCTCCGGCCAGCCGGGCAGCTGCGGGCCGGCACGCCCAGGCAGCTGGAGTACCAGTACGATGCCCAGATTGGCAGCGGCATCGAGGAGGTCAGTGGCCAGTTCAGCACTGTCCGCATGCGCTTCCGCGTCCAGATGCGCACTGACGGCGCGGCTTCCGCAGTCGCCGGCGCCGAGAAATGGACGGTGACCTTCACCG…	7885	TCTGGAGCGTCAACATCAAG	AGTGAGGGCATGTCAACCTC	685
RNA815_40.1	0,0,0	TCACGGTCAACTACCGACTGGGCGCGCTCGGCTTCCTGTTCCTGGACGACGAGAAGCTGCCCGGAAACTTCGGTCTGATGGACCAACGGCTCGCTCTCGACTTCATCCAAAGAGTGATTCCCCTTTTTTGGAGGCAGCAGGACGCAGATCACTCTGATGGGTCACGGGACGGACGCCGCGTCGGCCGGCTTCCATGCTGTCACGGATTCGAAGGACTTCTTCGACCGGATGATCTTGATGGGCGGATCTCCGTCGATGCCGCTGGCTTGGTCGAGCTCGACCCAAGAGGTTCTCGAAGATAGCGAGCATTTTGTCAATGTTCAACTAGACTGTGCAAGAGGCCCACTTGATTCGGTTTTGGAATGTCTGAGAAACCTTACATTGGATAAGATCATGACG…	10975	CGAGAAGCTCTGTTCCAAGG	CCCATCACCACCTTAACGAC	660
RNA815_2403.2	0,0,0	GCCCCCCATTCCGCGTTGATTAAAAGATTTCCCTCGCCAGTCCTAAGCGGCTGCCCCCACTAATTCTCCATTCGAAGCTTCAGATCTGAAGCAGTCTAGGACTGTGCGACAGCGAGAAATCTTTTAATCAACGCGGAAAAACTAAGAGGTAATGTTCAACAGGGCAGCCATCTTACTGGGATGGTGCCTACTAGTGATCGCGGCTGTTACTTCTAGTAAGGAGAGCCTCTTCACCAACCACTTTCACGTCACTCTCAAGTCTGGAAATGAAGAAGTTGCCAAGAGGGTCGCCAGGGACACCGGGCTGAGGCTGGTCCGCCGCCACCTGGGCAAGGACACTGAGTTCCACTATGTTCACGACCAGGTACCCGAAGCCGATTCTGTTCTTAGCCGACACTT…	2668	ATAACGGAATCTGCGGTGTC	CAAGAACTCCGTAGCCGAAC	687
RNA815_2224.1	0,0,0	CACGCGCCTTATTAAGCGTCTCTTCGAATTAATTTCTCAGAAACATGAATGCAGAATAAGGTGACGAGTCAGCCTRGTTAKAGAAATTAATCAAWATTATATTTTCTTCTTTGATTCACAAGATTTCTGGCATASTAAAAACTCAGTTTGAAGAAATTAATCTAGCTTTGAGGTTGGATTTAATGTTGCTTTCTAATCGATTTTTTGTTCTTGTATTTCTGGGTTTTGCACTGTTGTTGCTTCCAGAAGATGGAAATTGCCTCAAAATTGAGCGAGCCAGTCTGGGCAGCGGCTCCCAGAGCGGACTGCTGCTGGCCGAGCTTGACAATGGCCAAGTCGGCAGCGTGTGTATGCTGAACGACTCAAGGGTTGGGACGGCGGTTTGCACTTACCTGCTGG…	2755	TTTGCACTGTTGTTGCTTCC	GCCGGTTGTGAACCTCATAG	670
RNA815_7008	1,0,0	AGGGAATCGAGGTGGGAGTGATTTCATCGAATAATATTTATCATTAGAACTAACTAACTGACTGACTAACTCAACTGACTCAAAGCTGGGAATAAATCACCGTTGCGCTCTGCATTGCTCAAACAACTTCGATTTCAACAGTTAATTGCATTAGCAGCGACTGCAATTAAAAGTTCTAGCATATAGTTCAAAATGCAGAAGAATAAGAAGAAGGATGACAAGGCGACCGAAGGTTTCACCGAGTCCTCGCTGCCCAAGCACTCCGACGGGACGCTACTAATGGAGACATTCTACTCCTACCTGCCCAACGGCAAGTACAAAGAGGAGATGGAAAAGTACACCGATTTGGACGTACTATTCGGCAAGCTGAAGTACAATTCATTCTTCAATAAAGGCCCG…	1747	TACCTGGCCTACTGCCAAAC	CCTGGCTAAATCTGCTGCTC	603
RNA815_9973.1	1,0,0	CATTTTTATGCAAAAAATCAAAGAAAAAAGCTGTTAATTGGTACTTAGAGTAGCAATACTAGTGAATGTGCATTAACTTTATATGAGCTGCATAATTCCGTGTGAGCAAAACTAAATATAAGCACTCAATCCAGCCCACACCCAACAGCCCTCGCAATTGAACTTTGCTTTTAGAGCTAAGCTCAACCCGTCAACACCGCAAAGTCCGGCATGTTTCCCTGGGCTGCACCGAAGGAGCCGCCGGCAGAGTCCGTGCGCAACAACTGCCCCGCCGTCTGGGGCAACGGCCTCGACGATGGTGACAACAGCATCTCCATGGACGAGATCGAGGCCCGATTCCGCAACAAGCAGGTCATCGTGCTCAGTCGCTTCCACGAGAAGGAGCGCCGGACGTACCGC…	1445	GCTAAGCTCAACCCGTCAAC	ACTTCATCCAGTCGCGGTAG	699
RNA815_6628.2	1,0,0	AAGTCATACCGCATGTTGCGATTACTCTACGCAATAAGCAAAGATTGATTTAAAATTTATAGTAAAGATCTAAGTGAAAATCCTCATGAATTCATTTATAGCTTTAACTGAATCATCTCAGGTGTCGGAGTTGTGCGATTTCCTCAAATCGCTGGGCTGGTCCGGTGCCCAGACTGTGGACGCCTCAACAGGGCCATGGCACGAACAGCTGACAAAAGTGTTGCCAGGCCTGTCTGTCCTGTCCCAGAAACCCATTCCACCAGCTGACATTGAATCTGTACTAAACGGAATTGTCTCCCTGCTAGTTGAAATGCCGCAATCCGCCATGCCTAACGCTGTTGACCTATTCTGCAAAGCTGTGTGCAGTCTGAACTTGAAACTGGCCCTAGCCGGTGGAGC…	1639	GGTGAAGCTGCCTAACATGG	CATCGAGGCTGTTGTCATTG	602
RNA815_3228	1,0,0	GATGTCGTTGGTGTWGAGAGTGGTTTGTAATTGCTTGGAGACAGCTGTTTGCTTATTGAATATAACAAAAGTTCAACTATTCTTTCCTCCAGTCTTTGCTTAAATCAGAGGATTAAGAGAGAAAGTTCCAATGCAGTCGTTTCTGACGCCGCTCGTTCTGCTTCTTCTGGTTGTTCATTTGGCAATTGGCCTGCAGGCGAAGCCCGGACAAGGTGACTTGGGCGATGCTCCAGCAGGAGTCGCCGATCACAGAAAGCCCCCGCGCATCCTGGACTTCAAAGTCTACGGCCTGTACAAGTGGCTGAGCTGGTCGGCGCCGCTCAGGGAACTCACCGGGGAGCAGGTGGTGTCGGGGAATTTCTACCTCGAACTGTTGTACAACGGAGAGGATCTGGGTTC…	2423	ACGGAAACTTGTTCGTCAGG	TCGCTTCTCTTCCCATTGTC	646
RNA815_10311.2	1,0,0	AGTTCGAATTCTTACGGTACGGTACAATTTAGCTCTATAGTTCTACATAGCCGTGCATTTGTGCAATTAGACAACAATATGCGACAGAGCATTCTGCTGCTGCTTCTGGGCCTCTGCGTCTCTTCAATCTACTCTAGCGGGGAGAGCACCTTCAGAGAAGTCTGCTACGATGGACTGGGCTGCTTCAGCACCCGAGGGAACTTTTATGACTCCGTCAACCGACCGATTCAGGTGCTGCCGCAGGATCCCGACAGAATTCGGCCGACCTTTGCCCTGTACACCAGGCGCAACGTTAACACTGCTCAGAACCTGGTCTACAACAACAGGGACAGCGTGAGGAAGTCCAACTTCAGGTCAAGCGTACCAACTAAGATCATCATTCACGGCTTTACGGACAAC…	1336	GGCAACGGCTATCCTTACAC	AGCCTTGAAGTCCTCGTAGC	570
RNA815_9262	1,0,0	TTCCTGGTGGAACTGGTCTTTACTCTCGCCTAAAACGTTATTGCAGGTGTAGAAAAAATAGCAATAAGACTGTTGAATCATGAAGGTGCTGCTCATTGCAGTCATTGCCTGCTTTGTGGCCACTTCCTGCGCTGACCACCAGCACGAGCGCGACGCCATCAACTACCTGACCAGCCGCATCCCGGAGCTTCGCTCGAGGCAGCCCCTTGTCGGTGCCGCCTGGACCAACGCCCTGTTCAAGATCGTCAAAGAGCTGGACAGCAGTGTCCAGTTCCGCGACGTCCTGGCGACCAACAAACCCGCCAAGCCGGTCTCTGCCGAGCCCACCTCGTCCTTCAACTGCCAGCTGACACGCTCGCCGACCAAGCCGACCTCCGCGCACCGACTGCGACCTGGCGA…	1508	ACGCCATCAACTACCTGACC	TTGCAGTAAGCGCACACATC	635
RNA815_16738	1,1,0	TTCTAATCACGCCACTGCAAATCAAAGCTTTGGCTGAGATGAATTCATCTTGTTAAAATTACGCAGTCGTCGCCTAATTTATGTCCATACATGGAATTTTAAGGCGTTTCAAGCCACTATAAATATGAGATGGAATTCAGTGAGTGAGCACCAGTTCGTCCCAAGCCGGTTGAGCAGATTGAGAAGACTTTGACTGAAGGCAAGAATCAAGACTAGAAGACCGCTTTTTGTAGCCACCATGAACGCTTTCGCCTTGGTTCTACTTGTCGCCATGGCAACTGCTTGCTGCGAGGCTAGACTTTTGCGGCTATCGCAGTCACAGAAGATGGCCTTCCTCAAGGAGCACAACCGGCTGAGAGCGCAGACCGCCAAGGGGCACACAAGGGGCCAACCGTCTGC…	1028	AGCCGGTTGAGCAGATTG	ACGGGAACTCGTTGTTGAAG	601
RNA815_1618.1	1,1,0	AGAATTCTTATAATTACCTTATCACACTGGTTGGAGCGATAATTAGAAAGTCGGCAGTATTTATTGATTGAGCAGTGCAATTGAGCAACACAATACCGGTACATCAAAACGACAAATGATGAAGATTAGACAGTTAATTCTGCTATTAACTGTCCTAGCTGCGTGTCTTAATTGTAGCGAAGCTTATCGCCACAAAAGACGCAAAGAGTGCAACAACAAGACGCCGATATGTCGGTCCGACCGTTTCGACGTTGTATTTAGTCACTACGACGATTGGGACTGCAAGGTGTTCAAGTGCAAGTGCCGCGATCCCGTTGCTAAGACCTGTCCGCAGGGTCAGGCCCGGCTGCAGGTGGACTCTGACGGCTGCCAGTACTACGAGTGCCAGTCCTGCCCGCC…	3065	GGCTGCCCAGTCTACTTGTG	CGTTGTCGTTTTGACAGGTG	622
RNA815_2640	1,1,0	CATCCGCGAATTGAAYTDGWGTGGAGGAGTCTCGCAGTCAGCTTTTCACTTGTGCGGCTTCATATAAATATCGATCAAACGCGCCGGCTGGAAAGGGTGGCTGTAATTATACCGATTTTTACTCGGCTTTAAAAGGGACTCCCCCAAACTAGGAAGCCATTTGAGATAAAAAACTCGTCTGCGCAGCGCCTCCTTTGCCAGCATATGGATCAACATAAAGGAAAAGACAACAGCGGACTGAACAGCCTCATTCACTCCATGATTCTGGATCACACGCTTGGCGACTCCACTGCCGACTCTGGGACGCTAAAGTTTGAGAGCTCCGACATGAATAACAACAGCATCTGGTCCATGCACCACGACCACTACGCCAGTCCCAATCCGCTGCAGTCTCTGTTC…	2604	TGATGACAAACAGCGACGAC	ACCTCGACAAAGTTGGCTTG	667
RNA815_7725.2	1,1,0	GCTTTCGACATCGCCAAATCAGTGGCTTGTTGACCGTATAAGCTAGTTGAACACAGCAGCCCCAAGCGCGAGCAGCCCAGCCATGTCTTATCGCTACTTTCATTCGCAGCGCCGCTCAAGCAACAACAACTGCTACTATGGCATGGCTTATCCGCAGCCGGAGCAGCCCATGCACTACAATGGCTACTTTATCTACCAGCATCCGCTCGAGATGGAGTACCAGAGAAGCCGACCGGCTAAGCTGTCGCCCCGCGTTCTGAACCGACGCTTCAAGAAAGTCACCATCCAGCTGAACGAGAACCGAGTCCTCGTGGTCAGCGTCGCTGTAGGCAAGGGCAACAAGCCGAGCTTGGTGTTCTCGCAGTGCGAGGGCTCCTACGAGAATCGAACTAGCTCGGT…	1590	GCTCAAGCAACAACAACTGC	AGGTAGTGAGCCTCGTCGTC	697
RNA815_7498	1,1,0	CGGCAGTTAAGACAGGGGGGCCGCAAAGAATCCAACTTAAAAGATGGCAATATATATTGAAGTGTTCGTAGTAAAATGCAAGCCACTTTCATTATAGCACGAGAGCAGTCACAAGTTTCAAAGTTTCAACAACTCTGATTGAGACTCAGTCATGCCCCGACAYCACCAAGCTATTTCGCCGAACCGACCACTGCTGGTGGAGATTCCAACCACCGGATTGGAAGCCGCCATAGCCACCAGCAGCCGAGCTGAAGAGCTGGATCCGGGCCTGAGCACGGCAGCTGCTAAAAGCGCCACCGAGGCCGATATCAGACTAGGCGAGCGGACGGCCTTCATCCCGATGACATGCCAGGAGATGCAGATTCTTGATAGGCTAGAAGCTGGCCTGCAACAAGCTGC…	1687	CAACCACCGGATTGGAAG	GCTTAGCAGCCTCAGTGTCC	606
RNA815_12337.1	1,1,0	AATAACAAGCTCAAATAAAATAAAATCGTGCATACTAGTAGAGGAAAATGTCTCGCCTGCGCCTCTACACGTCGAACGGACAGCGTCTGTCGCTGAACAATCGCCCTGCGGGAGGTGCCCTGCCACTCGGCCTGGAGATGCTGGGACACGATAACGGCTCGCTGCTTGGCTCCAGTGCATCATCGAGTTTAGCCATGGACTTGAACGGCTACGACCAAGCTATCCAGGATCTGACTGAGTCGCTGAACGAAGTAAAGATCACGGCCGCTTTGGCTTTGCAAGAGTCGCAACTGGTTCGCGAGCAGATGCAGCAGGGCATCTTGTCTGTGCTGTCTGAGTTGACTACGATGTGGTGCCAGGACCTGTGTCCTCAACAGCAGCAGCAGCAGCAACCGCAGC…	1270	CCCTCTAATGCAAGCTGCTC	TTCGGTTATTTTGGCAATGG	545
RNA815_4558	0,1,0	TTTGATTTAGATTTGTAGAGCTCTGTAGAGGCAGAGGTCACGTGACTTCATGCAATTGGCTCACCGCGACTCATACGCTTGTAAAAGTGTGTGGCTATTAAATAAGGCTTCTTATTTCCATCATCTCAACTTAAGAGTTATTGACGGAGCGCCATACTTGTTGCAGCTGCTAGCAGGCATGACTGGAACCGACCGCTGCCCAATCGTGTTTGACACCGGTTCGAGGGAGTGCAGATTCGGATTAGGTGGAATGAAGCACGATAAACCTCGTTATTTCTACTCGATGGCTCCTAGACGAACCGATCAAAAGGACGCTGTTGTTGACCAGAACGACAATTACATCAGTTCAAATGTACACAAGAAGCAGAGCGACCTCCCACTGGTGAGCCCGATCGAGCG…	2117	GCAGCAGATCCCTGAAGAAG	TTGTTCCTGTAGCCGTGTTG	524
RNA815_6266	0,1,0	ACGATGCCTGGTGTGAGTGCTGCAACKGCCAACGGTGAGACAGAAAGCGAGACATGGCTGACCTATCCGACCACCCGATGCAGCACTCACACCAGGCATCGTATGATATCGAATGGAGCAGGGGTTATTGCGACTTTACCAACTCAGCTTCCGTGCCTCTGATGCAGCAGGACATTCTGTATGACGGGGCGACAGACAGTCCAGCCGGGGAAACGTTCGACGGCTCAGAATTTGCCTATCAGCAACTGCAAGAACAGCAGCAGCAGCAGTTGGACTGGGCAATGTCCCTGGCCGATCTAGCCGACAATACTAGGCGATATTCTGCTATTATTGAACTCTGCAAGAAGTCCGACATCATACCGGATTTGGCCTGTCTGCTGTGGTGCACGCCAGGTGTGC…	1839	GCCAACGGAGAGACAGAAAG	GGCAGACGGTCAGAATTAGC	630
RNA815_22046	0,0,1	CCGCTTCAGCTTCAACCCAGAGCAGAAATACCAAATAGCAAAACAGTTCTAACTTTGAACTCAGTTTTACAAATTTGCTCAACCAGAGAAGCATGACGAGCGCTTGGCTGCTGCTGTTTTTTCTGTTCTCAGCTTGCTTTGCATTCAACGAGTTTGGGTCGGAAAAGGTGCTGTTCTCGATTCGAGCAGGCTCGGGCCACTCAGCCGTGAATGAGTTTCTCACTGGCAAGCAAACCTATCACGGATTCAGAAACGTGAACCCCAATTATTACCTGGTGTATCGATCGTCAATCTTAGACGACAGATTCTTCAAAACCTATCTAAAAGAATTTGACGCGCAGCGAATCGTGGTGCAAATGCTGCTCAGGCAGACGGTGATGGCGTCCGCAAGCTTCGATG…	838	TCAACCAGAGAAGCATGACG	CCTTGTTCTCCTTGGCGTAG	612
RNA815_80.4	0,0,1	CTTTTCTATAAAAGAATGAAACCTACGAGACTGCCGAATCAAGTTTTCGACGAACTCTATAAAGTCTAATAAAAATATCCCAAGCAAAAAAGAATATGTATTTTTCTCTCGCTATGATTATTCTCGTTGCTGCTCCGGGCGTCTTCGCTGCCGGTGCCGAATTCAATCAAATCAAACATTATGCAGGTTGCTTTGTGCACAAGAGAGGCGAATCCGAGGCTCTAAAATTTTTTAGTCAAGAATCCACTAGAATGGCTCCTTACCTCTGTTTGCCCAATTGTCAAGTTTTGGGAAAAAGGTTTTTTGGAATAACCAAAAATAAATGCTATTGTGGAAACGATCTCTTAACTCTGAAAATTACACCAAACAGATGCAATCAAAGATGTAGTGCAAAAGAAG…	969	TGATTATTCTCGTTGCTGCTC	ATATTGGGTCACCGCAGTTG	557
RNA815_9549.4	0,0,1	AGAACCTTGCACAGGTGCATGAGTATTAGGAAAAAAATCTCTGATCATCCTCTCTTCATCCAGCAGGCTGTGCAGTTCGCGCCCTTCGGTACGCAGGGCCCCATTCCCACTCAGTTTGGTGCCGTCCGCTCTGCATCCGGCCCTGCACCCGTCCCTGCTGAGGTGGTCTTCCAGAGGCACCTGGACAACAGCCTCTCGTTCGCCCAGAACTGGCACGGCTACGTGAAAGGATTCGGAGATCCCAGCGGCAATTACTGGATGGGTTTAGAGCAGCTTTTAGCCATGACAAAAGACCGTAATTGCCAGCTCATCTATGAGGGAGTCCGGCTCAATAACGGTAAACTTATGCGTGGGACTTTCAAGCGCTTTGGGCTGCACGGAGCGGACGAGAATTACAAG…	828	CTGCTGAGGTGGTCTTCCAG	GTTGCATCTCGGTGAAAGTG	602
RNA815_5404.2	1,0,1	TTTGTGGCGAATCGACTTTTGTATTTATATTTTACCTATTCTACGGCTGCTTCTGTGCTTAAAAGCAAGGCTCAAGCGGTGTGCAAAGTCYAGAAACCAATAAAAATGCAGCGAACAGGTAGGTTTGAAAAAAAGTAAAACCATATGCAGGCGATGATTCTGCCGCATTTTCAGTTCTGCTGCTGTTCATTGTTTTTACGGTGGCCCAGGCCTCGGTGTCCGTGACGCAATCCAGCGGTGACGGACCTCACCCGTCCTCCATGGAGATCGAGCTCCAGCTGCCCGACACCGACAAGAAAGTCCGCATCCCGCTGACTAAGACTGCTCCGTTGGATGACGCTGTGGTCACTGTGACGGACGATGGAGTCTCSAGGACGTTCTCTGGCCGACAAGCTCAAC…	1902	GCTAAGACAGAAGCCGATGC	TCGAAGGCCGTACCTAAATG	669
RNA815_13	0,1,1	TCTCGGCGACAATTCTCACCATGGGGTGGTCTCCGAGCCTGACAATTGTCCTCCTGCTGGCCTTCCTGGCCACACAGTCGCAAAGCGTGAATGCGAGACATGTTGAACAATGCTACGGAAGCGTCGGAGGGGCCAACGGCCATATCTATCAGTTTGATGGCGGTCACGTGACGACTTTCTCTCGAGGCTGCCAGTTTTTGCTGGCCCGTTCGCATCTCAAGCTCTGCCATCTGGAGCTGTACGCCAGCTTTGGCTGCTCAAAGTCCAAGCACAAGCACCATAAAAAGCATCGTCACGGACTGTCACGATTGAAAGCGCTGATAGTCAAGCTTGATGGCAAAGAATTCAAGCTGCTGAAAGGACGACGCTTGCTGGTGAACGGAAAGTCCGTGAATGTGC…	16136	ATTCTGGGTGACCTTTGACG	ACCTACGACATCTGCCTTGG	692
