# Supplementary material for: Positional RNA-Seq identifies candidate genes for phenotypic engineering of sexual traits
Source: Front Zool. 2015 Jul 3;12:14. doi: 10.1186/s12983-015-0106-0 (PMC4490696; doi:10.1186/s12983-015-0106-0)
Supplement: Additional file 4: — Candidate transcripts homology. Results of the homology search (blastx) for the candidate transcripts against the non-redundant protein database (NCBI, date of the analysis: 01.11.2014). (A) Transcript ID in transcriptome version MLRNA110815 [56, 57]; (B) Best ten blastx hit accession number; (C) Best ten blastx hit description [Species]; (D) E-value, (F) Positives (%). Blank entries indicate that no clear homology was found for a given candidate transcript. [file 12983_2015_106_MOESM4_ESM.xlsx]

## Sheet: Sheet1
Transcript ID	Top 10 Best Blastx hit Accession	Best Blastx hit description [Species]	E
RNA815_92.1	gi|291243037|ref|XP_002741413.1|	PREDICTED: vitellogenin-1-like isoform X1 [Saccoglossus kowalevskii]	1e-27
	gi|260809787|ref|XP_002599686.1	hypothetical protein BRAFLDRAFT_70363 [Branchiostoma floridae]	3e-17
	gi|586616543|gb|AHJ78589.1|	dLp/HDL-BGBP precursor [Pontastacus leptodactylus]	2e-15
	gi|321454784|gb|EFX65940.1|	hypothetical protein DAPPUDRAFT_332702 [Daphnia pulex]	2e-15
	gi|665812990|ref|XP_008555034.1|	PREDICTED: uncharacterized protein LOC103576551 [Microplitis demolitor]	4e-15
	gi|585642869|ref|XP_006811255.1|	PREDICTED: vitellogenin-A2-like [Saccoglossus kowalevskii]	5e-15
	gi|397788278|gb|AFO66775.1|	vitellogenin [Mimachlamys nobilis]	8e-15
	gi|588294489|gb|AHK23026.1|	beta-1,3-glucan-binding protein precursor [Astacus astacus]	1e-14
	gi|644993196|ref|XP_008203128.1|	PREDICTED: LOW QUALITY PROTEIN: uncharacterized protein LOC100118388 [Nasonia vitripennis]	4e-14
	gi|24475539|dbj|BAC22716.1|	vitellogenin [Crassostrea gigas]	5e-14
RNA815_40.1	gi|488593317|ref|XP_004481888.1|	PREDICTED: acetylcholinesterase isoform 2 [Dasypus novemcinctus]	2e-62
	gi|488593315|ref|XP_004481887.1|	PREDICTED: acetylcholinesterase isoform 1 [Dasypus novemcinctus]	5e-62
	gi|466004319|ref|XP_004268898.1|	PREDICTED: acetylcholinesterase isoform 1 [Orcinus orca]	7e-62
	gi|526117417|ref|NP_001267763.1|	acetylcholinesterase-like precursor [Aplysia californica]	7e-62
	gi|4321938|gb|AAD15886.1|	acetylcholinesterase precursor [Doryteuthis opalescens]	7e-62
	gi|466004323|ref|XP_004268899.1	PREDICTED: acetylcholinesterase isoform 2 [Orcinus orca]	1e-61
	gi|602717403|ref|XP_007468892.1|	PREDICTED: acetylcholinesterase isoform X1 [Lipotes vexillifer]	3e-61
	gi|505847571|ref|XP_004617249.1|	PREDICTED: acetylcholinesterase [Sorex araneus]	4e-61
	gi|593729866|ref|XP_007110663.1|	PREDICTED: acetylcholinesterase isoform X1 [Physeter catodon]	4e-61
	gi|602717407|ref|XP_007468894.1|	PREDICTED: acetylcholinesterase isoform X3 [Lipotes vexillifer]	4e-61
RNA815_2403.2	gi|310616712|tpg|DAA33932.1|	TPA: prohormone convertase 2 [Schmidtea mediterranea]	0
	gi|685961532|gb|KGB37118.1|	Neuroendocrine convertase 2 [Schistosoma haematobium]	0
	gi|684389494|ref|XP_009169398.1|	hypothetical protein T265_05982 [Opisthorchis viverrini]	0
	gi|353229920|emb|CCD76091.1|	putative neuroendocrine convertase 2 precursor (EC 3.4.21.94) (NEC 2) (PC2) (Prohormone convertase 2) (Proprotein convertase 2) (KEX2-like endoprotease 2) [Schistosoma mansoni]	0
	gi|350040303|dbj|GAA34635.1|	proprotein convertase subtilisin/kexin type 2 [Clonorchis sinensis]	0
	gi|576692740|gb|EUB56376.1|	Neuroendocrine convertase 2 [Echinococcus granulosus]	0
	gi|405963692|gb|EKC29248.1|	Neuroendocrine convertase 2 [Crassostrea gigas]	0
	gi|443709710|gb|ELU04259.1|	hypothetical protein CAPTEDRAFT_153069 [Capitella teleta]	0
	gi|674561821|emb|CDS23786.1|	neuroendocrine convertase 2 [Echinococcus granulosus]	0
	gi|674264743|emb|CDI99609.1|	neuroendocrine convertase 2 [Echinococcus multilocularis]	0
RNA815_2224.1	gi|617458252|ref|XP_007571063.1|	PREDICTED: uncharacterized protein LOC103151131 [Poecilia formosa]	0.0002
	gi|658923117|ref|XP_008401274.1|	PREDICTED: oncoprotein-induced transcript 3 protein-like [Poecilia reticulata]	0.0003
	gi|443708891|gb|ELU03810.1|	hypothetical protein CAPTEDRAFT_55726 [Capitella teleta]	0.0003
	gi|685958898|gb|KGB34773.1|	Galectin-3-binding protein A [Schistosoma haematobium]	0.0006
	gi|483512664|gb|EOB01070.1|	Pancreatic secretory granule membrane major glycoprotein GP2 [Anas platyrhynchos]	0.0006
	gi|390362339|ref|XP_003730134.1|	PREDICTED: oncoprotein-induced transcript 3 protein-like [Strongylocentrotus purpuratus]	0.001
	gi|514748070|ref|XP_005020064.1|	PREDICTED: uromodulin-like [Anas platyrhynchos]	0.002
	gi|733906014|ref|XP_010716149.1|	PREDICTED: pancreatic secretory granule membrane major glycoprotein GP2-like isoform X2 [Meleagris gallopavo]	0.002
	gi|326927181|ref|XP_003209772.1|	PREDICTED: pancreatic secretory granule membrane major glycoprotein GP2-like isoform X1 [Meleagris gallopavo]	0.002
	gi|390366644|ref|XP_001182969.2|	PREDICTED: oncoprotein-induced transcript 3 protein-like [Strongylocentrotus purpuratus]	0.006
RNA815_7008	gi|123469896|ref|XP_001318157.1|	Serine/threonine protein phosphatase PP1-gamma catalytic subunit [Trichomonas vaginalis G3]_x0001_Serine/threonine protein phosphatase PP1-gamma catalytic subunit, putative [Trichomonas vaginalis G3]	7e-43
	gi|593686834|ref|XP_007144088.1|	hypothetical protein PHAVU_007G127600g [Phaseolus vulgaris]_x0001_hypothetical protein PHAVU_007G127600g [Phaseolus vulgaris]	4e-40
	gi|593686832|ref|XP_007144087.1|	hypothetical protein PHAVU_007G127600g [Phaseolus vulgaris]_x0001_hypothetical protein PHAVU_007G127600g [Phaseolus vulgaris]	4e-40
	gi|356535418|ref|XP_003536242.1|	PREDICTED: serine/threonine-protein phosphatase PP1-like [Glycine max]	7e-40
	gi|545703255|ref|XP_005703954.1|	protein phosphatase [Galdieria sulphuraria]_x0001_protein phosphatase [Galdieria sulphuraria]	1e-39
	gi|598021937|ref|XP_007340740.1|	protein phosphatase type 1 [Auricularia delicata TFB-10046 SS5]_x0001_protein phosphatase type 1 [Auricularia delicata TFB-10046 SS5]	1e-39
	gi|356576471|ref|XP_003556354.1|	PREDICTED: serine/threonine-protein phosphatase PP1-like [Glycine max]	1e-39
	gi|555708308|gb|ESO11541.1|	hypothetical protein HELRODRAFT_166542 [Helobdella robusta]	2e-39
	gi|470120550|ref|XP_004296363.1|	PREDICTED: serine/threonine-protein phosphatase PP1-like [Fragaria vesca subsp. vesca]	3e-39
	gi|114213458|dbj|BAF31132.1|	catalytic subunit of protein phosphatase 1 [Vicia faba]	3e-39
RNA815_9973.1
RNA815_6628.2	gi|596379409|gb|AHM96091.1|	DNA polymerase processivity subunit [Papiine herpesvirus 2]	4e-04
RNA815_32280	gi|399217449|emb|CCF74336.1|	unnamed protein product [Babesia microti strain RI]	5e-05
	gi|620949815|ref|XP_007654834.1|	PREDICTED: LOW QUALITY PROTEIN: peptidyl-prolyl cis-trans isomerase FKBP4-like [Ornithorhynchus anatinus]	8e-05
	gi|512885026|ref|XP_004921526.1|	PREDICTED: FK506-binding protein 59-like, partial [Bombyx mori]	8e-05
	gi|195432918|ref|XP_002064462.1|	GK23813 [Drosophila willistoni]_x0001_GK23813 [Drosophila willistoni]	8e-05
	gi|209877024|ref|XP_002139954.1|	TPR repeat-containing protein [Cryptosporidium muris RN66]_x0001_TPR repeat-containing protein [Cryptosporidium muris RN66]	8e-05
	gi|194759464|ref|XP_001961967.1|	GF14673 [Drosophila ananassae]_x0001_GF14673 [Drosophila ananassae]	1e-04
	gi|194859312|ref|XP_001969353.1|	GG10059 [Drosophila erecta]_x0001_GG10059 [Drosophila erecta]	2e-04
	gi|24583150|ref|NP_524895.2|	FK506-binding protein FKBP59 [Drosophila melanogaster]_x0001_RecName: Full=FK506-binding protein 59; AltName: Full=Peptidyl-prolyl cis-trans isomerase; Short=PPIase; AltName: Full=Rotamase; AltName: Full=dFKBP59 [Drosophila melanogaster]_x0001_FK506-binding protein FKBP59, isoform A [Drosophila melanogaster]_x0001_LD47530p [Drosophila melanogaster]_x0001_FKBP59-PA, partial [synthetic construct]_x…	2e-04
	gi|557734385|gb|ESS30489.1|	peptidyl-prolyl cis-trans isomerase [Toxoplasma gondii VEG]	3e-04
	gi|527314307|gb|EPT30931.1|	peptidyl-prolyl cis-trans isomerase [Toxoplasma gondii ME49]	3e-04
RNA815_9262	gi|405964277|gb|EKC29780.1|	26S protease regulatory subunit 4 [Crassostrea gigas]	1e-61
	gi|524907447|ref|XP_005108841.1|	PREDICTED: phospholipase B1, membrane-associated-like [Aplysia californica]	8e-56
	gi|405960374|gb|EKC26302.1|	Phospholipase B1, membrane-associated [Crassostrea gigas]	5e-53
	gi|514705538|ref|XP_005009878.1|	PREDICTED: phospholipase B1, membrane-associated-like [Anas platyrhynchos]	5e-51
	gi|585687388|ref|XP_006820483.1|	PREDICTED: phospholipase B1, membrane-associated-like [Saccoglossus kowalevskii]	3e-50
	gi|657537424|ref|XP_008275163.1|	PREDICTED: phospholipase B1, membrane-associated-like [Stegastes partitus]	1e-49
	gi|602662185|ref|XP_007436738.1|	PREDICTED: phospholipase B1, membrane-associated-like [Python bivittatus]	2e-49
	gi|556114262|gb|ESP02914.1|	hypothetical protein LOTGIDRAFT_111188, partial [Lottia gigantea]	3e-49
	gi|641752950|ref|XP_008173108.1|	PREDICTED: phospholipase B1, membrane-associated [Chrysemys picta bellii]	4e-49
	gi|513175206|ref|XP_001235127.3|	PREDICTED: phospholipase B1, membrane-associated isoform X1 [Gallus gallus]	4e-49
RNA815_16738	gi|358332072|dbj|GAA50793.1|	GLIPR1-like protein 1 [Clonorchis sinensis]	2e-33
	gi|353233293|emb|CCD80648.1|	venom allergen-like (VAL) 27 protein [Schistosoma mansoni]	2e-31
	gi|353233281|emb|CCD80636.1|	venom allergen-like (VAL) 28 protein [Schistosoma mansoni]_x0001_venom allergen-like (VAL) 26 protein [Schistosoma mansoni]	1e-30
	gi|555936996|emb|CDJ14117.1|	venom allergen (val) protein [Hymenolepis microstoma]	4e-30
	gi|226484824|emb|CAX74321.1|	GLIPR1-like protein 1 precursor [Schistosoma japonicum]	4e-30
	gi|663056154|gb|KER32062.1|	hypothetical protein T265_12879, partial [Opisthorchis viverrini]	4e-30
	gi|358334768|dbj|GAA53211.1|	GLIPR1-like protein 1 [Clonorchis sinensis]	3e-29
	gi|576701508|gb|EUB65027.1|	Venom allergen [Echinococcus granulosus]	9e-28
	gi|56758426|gb|AAW27353.1|	SJCHGC09193 protein [Schistosoma japonicum]	3e-27
	gi|143212894|gb|ABB88846.2|	venom allergen-like protein 5 [Schistosoma mansoni]	1e-26
RNA815_1618.1	gi|260826578|ref|XP_002608242.1|	hypothetical protein BRAFLDRAFT_125057 [Branchiostoma floridae]_x0001_hypothetical protein BRAFLDRAFT_125057 [Branchiostoma floridae]	1e-26
	gi|290988692|ref|XP_002677029.1|	predicted protein [Naegleria gruberi]_x0001_predicted protein [Naegleria gruberi]	5e-24
	gi|339241951|ref|XP_003376901.1|	putative chitin binding Peritrophin-A domain protein [Trichinella spiralis]_x0001_putative chitin binding Peritrophin-A domain protein [Trichinella spiralis]	3e-23
	gi|148228559|ref|NP_001082528.1|	otogelin precursor [Xenopus laevis]_x0001_LOC398539 protein [Xenopus laevis]	5e-22
	gi|281206185|gb|EFA80374.1|	EGF-like domain-containing protein [Polysphondylium pallidum PN500]	2e-17
	gi|585722626|ref|XP_006813489.1|	PREDICTED: fibrillin-1-like [Saccoglossus kowalevskii]	4e-17
	gi|390335095|ref|XP_003724068.1|	PREDICTED: uncharacterized protein LOC100891949 [Strongylocentrotus purpuratus]	6e-17
	gi|313234570|emb|CBY10525.1|	unnamed protein product [Oikopleura dioica]	6e-17
	gi|632911905|gb|KDB11752.1|	hypothetical protein UV8b_7392 [Villosiclava virens]	3e-16
	gi|330801779|ref|XP_003288901.1|	hypothetical protein DICPUDRAFT_48221 [Dictyostelium purpureum]_x0001_hypothetical protein DICPUDRAFT_48221 [Dictyostelium purpureum]	4e-16
RNA815_2640	gi|663050444|gb|KER26461.1|	hypothetical protein T265_06314 [Opisthorchis viverrini]	1e-112
	gi|576700747|gb|EUB64268.1|	Cytoplasmic polyadenylation element-binding protein [Echinococcus granulosus]	1e-93
	gi|556514836|emb|CDJ18062.1|	cytoplasmic polyadenylation element binding [Echinococcus granulosus]	1e-93
	gi|555936696|emb|CDJ13817.1|	growth factor receptor bound protein [Hymenolepis microstoma]	3e-93
	gi|555695742|gb|ESN98974.1|	hypothetical protein HELRODRAFT_66900 [Helobdella robusta]	2e-92
	gi|443688751|gb|ELT91350.1|	hypothetical protein CAPTEDRAFT_118515 [Capitella teleta]	3e-90
	gi|321461416|gb|EFX72448.1|	hypothetical protein DAPPUDRAFT_326182 [Daphnia pulex]	2e-89
	gi|646692817|gb|KDR07528.1|	Cytoplasmic polyadenylation element-binding protein 1-A [Zootermopsis nevadensis]	2e-88
	gi|556109599|gb|ESO98251.1|	hypothetical protein LOTGIDRAFT_213887 [Lottia gigantea]	3e-88
	gi|4218957|gb|AAD12246.1|	cytoplasmic polyadenylation element-binding protein [Spisula solidissima]	2e-87
RNA815_7725.2
RNA815_7498
RNA815_12337.1	gi|410897635|ref|XP_003962304.1|	PREDICTED: zinc finger protein 36, C3H1 type-like 1-like [Takifugu rubripes]	2e-15
	gi|391325207|ref|XP_003737130.1|	PREDICTED: uncharacterized protein LOC100897859 [Metaseiulus occidentalis]	9e-15
	gi|642045403|emb|CDQ93031.1|	unnamed protein product [Oncorhynchus mykiss]	1e-14
	gi|657735082|ref|XP_008310821.1|	PREDICTED: zinc finger protein 36, C3H1 type-like 1 [Cynoglossus semilaevis]	2e-14
	gi|657538419|ref|XP_008275525.1|	PREDICTED: zinc finger protein 36, C3H1 type-like 1 [Stegastes partitus]	6e-14
	gi|584014693|ref|XP_006802121.1|	PREDICTED: zinc finger protein 36, C3H1 type-like 1-like [Neolamprologus brichardi]	6e-14
	gi|554810247|ref|XP_005916002.1|	PREDICTED: zinc finger protein 36, C3H1 type-like 1-like [Haplochromis burtoni]	6e-14
	gi|657571232|ref|XP_008289178.1|	PREDICTED: zinc finger protein 36, C3H1 type-like 1 [Stegastes partitus]	6e-14
	gi|307947822|gb|ABV54790.2|	Tis11-like protein [Ilyanassa obsoleta]	8e-14
	gi|658881777|ref|XP_008423779.1|	PREDICTED: zinc finger protein 36, C3H1 type-like 1 [Poecilia reticulata]	1e-13
RNA815_4558
RNA815_6266	gi|291243415|ref|XP_002741589.1|	PREDICTED: cell differentiation protein RCD1 homolog [Saccoglossus kowalevskii]	2e-31
	gi|391337050|ref|XP_003742887.1|	PREDICTED: cell differentiation protein RCD1 homolog [Metaseiulus occidentalis]	3e-31
	gi|449668636|ref|XP_002167359.2|	PREDICTED: cell differentiation protein RCD1 homolog [Hydra vulgaris]	5e-31
	gi|405961591|gb|EKC27371.1|	Cell differentiation protein RCD1-like protein [Crassostrea gigas]	9e-31
	gi|156362240|ref|XP_001625688.1|	predicted protein [Nematostella vectensis]_x0001_predicted protein [Nematostella vectensis]	9e-31
	gi|260793826|ref|XP_002591911.1|	hypothetical protein BRAFLDRAFT_284472 [Branchiostoma floridae]_x0001_hypothetical protein BRAFLDRAFT_284472 [Branchiostoma floridae]	2e-30
	gi|662193602|ref|XP_008469714.1|	PREDICTED: cell differentiation protein RCD1 homolog isoform X2 [Diaphorina citri]_x0001_PREDICTED: cell differentiation protein RCD1 homolog isoform X2 [Diaphorina citri]_x0001_PREDICTED: cell differentiation protein RCD1 homolog isoform X2 [Diaphorina citri]	6e-30
	gi|662193600|ref|XP_008469712.1|	PREDICTED: cell differentiation protein RCD1 homolog isoform X1 [Diaphorina citri]	6e-30
	gi|443720674|gb|ELU10325.1|	hypothetical protein CAPTEDRAFT_224769 [Capitella teleta]	7e-30
	gi|291190430|ref|NP_001167262.1|	Cell differentiation protein RCD1 homolog [Salmo salar]_x0001_Cell differentiation protein RCD1 homolog [Salmo salar]	1e-29
RNA815_22046	gi|524879049|ref|XP_005096204.1|	PREDICTED: uncharacterized protein LOC101863664 [Aplysia californica]	1e-05
	gi|260822593|ref|XP_002606686.1|	hypothetical protein BRAFLDRAFT_72547 [Branchiostoma floridae]_x0001_hypothetical protein BRAFLDRAFT_72547 [Branchiostoma floridae]	2e-05
	gi|260811203|ref|XP_002600312.1|	hypothetical protein BRAFLDRAFT_66814 [Branchiostoma floridae]_x0001_hypothetical protein BRAFLDRAFT_66814 [Branchiostoma floridae]	3e-04
	gi|405960692|gb|EKC26588.1|	hypothetical protein CGI_10017367 [Crassostrea gigas]	3e-04
	gi|260803259|ref|XP_002596508.1|	hypothetical protein BRAFLDRAFT_73817 [Branchiostoma floridae]_x0001_hypothetical protein BRAFLDRAFT_73817 [Branchiostoma floridae]	4e-04
	gi|260832105|ref|XP_002610998.1|	hypothetical protein BRAFLDRAFT_97527 [Branchiostoma floridae]_x0001_hypothetical protein BRAFLDRAFT_97527 [Branchiostoma floridae]	4e-04
	gi|260822591|ref|XP_002606685.1|	hypothetical protein BRAFLDRAFT_72548 [Branchiostoma floridae]_x0001_hypothetical protein BRAFLDRAFT_72548 [Branchiostoma floridae]	5e-04
RNA815_80.4	gi|134114359|ref|XP_774108.1|	hypothetical protein CNBG4080 [Cryptococcus neoformans var. neoformans B-3501A]_x0001_hypothetical protein CNBG4080 [Cryptococcus neoformans var. neoformans B-3501A]	2e-11
	gi|58269270|ref|XP_571791.1|	hypothetical protein [Cryptococcus neoformans var. neoformans JEC21]_x0001_conserved hypothetical protein [Cryptococcus neoformans var. neoformans JEC21]	2e-11
	gi|540384829|gb|AFR96749.2|	transmembrane receptor [Cryptococcus neoformans var. grubii H99]	2e-11
	gi|598029891|ref|XP_007344318.1|	WSC-domain-containing protein [Auricularia delicata TFB-10046 SS5]_x0001_WSC-domain-containing protein [Auricularia delicata TFB-10046 SS5]	3e-11
	gi|321261571|ref|XP_003195505.1|	hypothetical protein CGB_G5670C [Cryptococcus gattii WM276]_x0001_Conserved hypothetical protein [Cryptococcus gattii WM276]	3e-11
	gi|399168146|emb|CCE31078.1|	related to beta-1,3 exoglucanase [Claviceps purpurea 20.1]	9e-11
	gi|405955148|gb|EKC22375.1|	Plasminogen [Crassostrea gigas]	1e-10
	gi|405955149|gb|EKC22376.1|	Putative fungistatic metabolite [Crassostrea gigas]	3e-10
	gi|543364682|ref|XP_005525703.1|	PREDICTED: WSC domain-containing protein 1-like [Pseudopodoces humilis]	3e-10
	gi|224076775|ref|XP_002199844.1|	PREDICTED: WSC domain-containing protein 1 [Taeniopygia guttata]	4e-10
RNA815_9549.4	gi|14349161|dbj|BAB60707.1|	ficolin 4 [Halocynthia roretzi]	3e-20
	gi|524917490|ref|XP_005113499.1|	PREDICTED: tenascin-R-like, partial [Aplysia californica]	3e-19
	gi|524895983|ref|XP_005104471.1|	PREDICTED: angiopoietin-related protein 7-like isoform X2 [Aplysia californica]	9e-19
	gi|260787619|ref|XP_002588850.1|	hypothetical protein BRAFLDRAFT_237286 [Branchiostoma floridae]_x0001_hypothetical protein BRAFLDRAFT_237286 [Branchiostoma floridae]	9e-19
	gi|524895981|ref|XP_005104470.1|	PREDICTED: angiopoietin-related protein 7-like isoform X1 [Aplysia californica]	9e-19
	gi|355746206|gb|EHH50831.1|	hypothetical protein EGM_01716 [Macaca fascicularis]	1e-18
	gi|505840717|ref|XP_004613876.1|	PREDICTED: tenascin-N [Sorex araneus]	2e-18
	gi|634865635|ref|XP_007945280.1|	PREDICTED: tenascin-N [Orycteropus afer afer]	2e-18
	gi|554825254|ref|XP_005923268.1|	PREDICTED: angiopoietin-related protein 1-like [Haplochromis burtoni]_x0001_PREDICTED: angiopoietin-related protein 1-like [Neolamprologus brichardi]	2e-18
	gi|542212618|ref|XP_005478999.1|	PREDICTED: angiopoietin-related protein 1-like [Oreochromis niloticus]	2e-18
RNA815_5404.2	gi|405957514|gb|EKC23719.1|	A disintegrin and metalloproteinase with thrombospondin motifs 1 [Crassostrea gigas]	1e-23
	gi|405962196|gb|EKC27897.1|	ADAM family mig-17 [Crassostrea gigas]	2e-21
	gi|556109216|gb|ESO97868.1|	hypothetical protein LOTGIDRAFT_152975 [Lottia gigantea]	3e-20
	gi|556116084|gb|ESP04736.1|	hypothetical protein LOTGIDRAFT_237268 [Lottia gigantea]	3e-20
	gi|556094521|gb|ESO83174.1|	hypothetical protein LOTGIDRAFT_236773 [Lottia gigantea]	3e-20
	gi|556093856|gb|ESO82509.1|	hypothetical protein LOTGIDRAFT_236984 [Lottia gigantea]	2e-19
	gi|556094520|gb|ESO83173.1|	hypothetical protein LOTGIDRAFT_236772 [Lottia gigantea]	2e-19
	gi|556104379|gb|ESO93031.1|	hypothetical protein LOTGIDRAFT_162054 [Lottia gigantea]	4e-19
	gi|556104438|gb|ESO93090.1|	hypothetical protein LOTGIDRAFT_162112 [Lottia gigantea]	8e-19
	gi|443697778|gb|ELT98077.1|	hypothetical protein CAPTEDRAFT_200922 [Capitella teleta]	2e-18
RNA815_13	gi|358337561|dbj|GAA55911.1|	collagen alpha-1(VII) chain [Clonorchis sinensis]	1e-114
	gi|576698741|gb|EUB62272.1|	Collagen alpha-3(VI) chain [Echinococcus granulosus]	8e-62
	gi|360044786|emb|CCD82334.1|	putative von Willebrand factor type A domain-containing protein [Schistosoma mansoni]	1e-43
	gi|674262816|emb|CDJ01466.1|	collagen alpha 1(VII) chain [Echinococcus multilocularis]	1e-41
	gi|685959996|gb|KGB35696.1|	hypothetical protein MS3_03962 [Schistosoma haematobium]	1e-39
	gi|674567062|emb|CDS18409.1|	collagen alpha 1VII chain [Echinococcus granulosus]	2e-38
	gi|684397288|ref|XP_009171801.1|	hypothetical protein T265_07887 [Opisthorchis viverrini]	5e-33
	gi|685959994|gb|KGB35694.1|	hypothetical protein MS3_03955 [Schistosoma haematobium]	7e-32
	gi|685959995|gb|KGB35695.1|	hypothetical protein MS3_03951 [Schistosoma haematobium]	4e-25
	gi|634890152|ref|XP_007954084.1|	PREDICTED: zonadhesin [Orycteropus afer afer]	6e-21
