# Supplementary material for: Positional RNA-Seq identifies candidate genes for phenotypic engineering of sexual traits
Source: Front Zool. 2015 Jul 3;12:14. doi: 10.1186/s12983-015-0106-0 (PMC4490696; doi:10.1186/s12983-015-0106-0)
Supplement: Additional file 5: — Summary of the RNAi screen for RNA815_2403.2, RNA815_7008, RNA815_9973.1, RNA815_2640, and RNA815_80.4. (A) Transcript ID in transcriptome version MLRNA110815; (B) Brief description of the RNAi phenotype (s); (C) Number of worms showing each RNAi knock-down phenotype and total number of worms assayed; (D) Expression specificity of the candidates; (E) Number of worms showing expression of each candidate after RNAi knock-down and total number of worms assayed. [file 12983_2015_106_MOESM5_ESM.xlsx]

## Sheet: Candidate transcripts (Table S2
Transcript ID	RNAi phenotype(s)	RNAi phenotypes/replicates	ISH expression pattern	ISH expression after RNAi/replicates
RNA815_2403.2	Limited growth, no gonads, death (12-14 days)	10/10	Nervous system	NA (animals died)
RNA815_7008	Aberrant testis morphology	10/10	Testes	0/4
	Aberrant sperm morphology	3/3
RNA815_9973.1	Aberrant testis morphology	10/10	Testes	0/4
	Accumulation of sperm in the vas deferens	2/10
RNA815_2640	No yolk and egg shell granules in the ovary	14/14	Overies	0/5
	No egg production	14/14
RNA815_80.4	No antibody staining of the prostate glands	5/5	Prostate glands	0/3
